# Supplementary material for: Epigenetics of Genes Displaying High and Preferential Expression in Myoblasts
Source: Epigenomes. 2026 Mar 13;10(1):20. doi: 10.3390/epigenomes10010020 (PMC13025873; doi:10.3390/epigenomes10010020)
Supplement: Supplementary file 1 [file epigenomes-10-00020-s001.zip]

Archive with 2 entries (2 files):
- EhrlichK Suppl Figures_Epigenetics of genes highly & preferentially expressed in myoblasts RevisedF 2_19_26.pdf
- EhrlichK Suppl Tables Epigenetics of genes highly & preferentially expr in myoblasts Revised F 2_19_26.xlsx
