# Supplementary material for: Epigenetics of Genes Displaying High and Preferential Expression in Myoblasts
Source: Epigenomes. 2026 Mar 13;10(1):20. doi: 10.3390/epigenomes10010020 (PMC13025873; doi:10.3390/epigenomes10010020)
Supplement: Supplementary file 1 [file epigenomes-10-00020-s001.zip › EhrlichK Suppl Tables Epigenetics of genes highly & preferentially expr in myoblasts Revised F 2_19_26.xlsx]

## Sheet: Table S1 Myob-specific Genes
Table S1. Myoblast-specific genes: Expression and summary of myoblast hypomethylation or hypermethylationa
			FPKM (ENCODE)							TPM (Median values from 54 tissues; GTEx)
Gene abbreviation	Number of associated Myob-hypom DMRs	Number of associated Myob-hyperm DMRs	Myoblasts	LCL	ESC	HUVEC	NHEK	NHLF	Myob FPKM/average FPKM of the 5 non-Myob cell cultures	Muscle_Skeletal (SkM, leg)	Adipose_ Subcut.	Adipose_ Visceral	Adrenal_ Gland	Aorta	Coronary artery	Tibial artery	Bladder	Brain_ Amygdala	Brain_Anterior_cingulate_ cortex	Brain_Caudate_basal_ganglia	Brain_ Cerebellar_ Hemisphere	Brain_ Cerebellum	Brain_ Cortex	Brain_Frontal_ Cortex_BA9	Brain_ Hippocampus	Brain_ Hypothalamus	Brain_Nucleus_accumbens_ basal_ganglia	Brain_ Putamen_ basal_ganglia	Brain_Spinal_cord	Brain_ Substantia_nigra	Breast_ Mammary_Tissue	Cells_Cultured_skin fibroblasts	Cells_EBV-transformed_ lymphocytes	Cervix_ Ectocervix	Cervix_ Endocervix	Colon_ Sigmoid	Colon_ Transverse	Colon_ Transverse_Muscularis	Esophagus_ Gastroesophageal_Junction	Esophagus_Mucosa	Esophagus_Muscularis	Fallopian_ Tube	Heart_Atrial_Appendage	Heart_Left_Ventricle	Kidney_ Cortex	Liver	Lung	Minor_ Salivary_Gland	Nerve_ Tibial
ACTA1	1	2	190.794	0.219247	23.0057	0.111555	0.290484	0.147913	40.1251	22252.8	5.47192	3.86325	1.45927	5.04255	19.3911	24.1606	1.67564	1.6713	1.95655	1.8163	3.54711	4.28016	4.18507	2.50836	1.74199	3.90832	2.46226	1.45763	1.61854	1.58043	5.00251	1.02588	1.03164	0.931946	0.814097	3.95033	1.77285	1.64198	4.0234	1.80868	3.46069	0.647552	302.408	1420.77	0.706635	0.987054	4.30833	20.9062	5.48969
ACTC1	0	0	464.605	0.00913606	17.4655	0.0217224	0.110358	0.0311597	131.707	106.415	3.13403	2.84726	1.17234	235.514	119.986	274.996	525.269	1.09015	1.67545	1.20209	1.10964	1.75461	2.73923	2.30381	0.943881	2.22433	1.17774	0.866097	0.920835	1.58944	2.14619	0.918083	0.401443	1.56729	7.04176	5.53231	3.12917	6.27825	11.9896	2.51914	9.61602	6.20257	5764.25	3862.76	1.12661	0.391936	2.42557	3.31348	4.81661
ACTN2	1	0	90.5948	0.0340893	1.79257	1.65115	0.074822	0.145029	122.503	1288.19	0.749135	1.02727	0.266157	26.4502	24.9614	10.9255	2.30045	8.33067	15.5918	29.4618	4.10797	4.11056	22.6024	26.6336	13.0201	8.17022	48.0844	26.8899	34.0484	15.9263	0.573295	0.157296	0.142559	0.321402	1.45594	0.641145	0.443038	0.42314	17.7963	0.410291	16.4186	2.39026	404.274	568.001	0.299173	0.180068	6.5236	1.72571	1.29007
ADAMTS5	3	0	45.9062	0	0.194583	0.00406295	0.0239003	4.63615	47.2413	1.47718	31.6137	14.4405	0.46393	2.37717	4.34699	6.35412	6.08494	0.191505	0.233682	0.138136	5.62824	5.00374	0.190087	0.228779	0.196373	0.199578	0.084519	0.148376	0.410783	0.165209	19.7492	28.2739	0.007632	7.05998	13.0265	3.54162	3.22584	2.33957	8.90505	1.94259	7.91491	10.4971	1.66506	1.52436	1.32881	0.502667	1.93665	2.69078	4.197
ADORA1	1	4	43.668	0.0761796	2.8115	0.142691	0.109297	3.14386	34.748	0.722538	2.26507	3.29175	0.215221	0.293611	0.938552	0.47313	0.865827	31.789	27.6493	29.7984	26.7687	27.4711	37.3468	40.5194	28.8122	21.6817	29.3406	31.7781	46.1799	32.7419	3.90203	0.310706	0.037808	0.685601	1.51361	0.452814	0.849052	0.351687	0.862291	0.811214	0.659825	1.45863	7.80261	3.61338	6.56736	0.15818	1.61021	3.78591	0.709232
ARPP21	2	1	27.927	0.188469	0	0	0.0253499	0	653.054	24.0475	0.0330075	0.041436	0.018284	1.58027	0.103939	0.157041	0.016327	11.7795	17.4412	141.732	72.3732	64.6429	26.0628	29.9012	6.05673	5.88048	244.457	103.336	2.57424	5.11868	0.0302645	0.0093835	0.014609	0.0121635	0.016754	0.266277	0.116502	0.080906	0.150475	0.013715	0.117058	0.008019	0.040036	0.0126045	0.067895	0.197598	0.035779	0.105041	0.0861985
ASB5	3	0	150.43	0.0314071	0	0	0.0787106	0.255383	2057.86	89.2592	0.0489685	0.031378	0.012419	0.071408	0.0600955	0.13866	15.1723	0.376033	0.478462	0.302307	0.4264	0.339538	0.297149	0.382995	0.216639	0.280895	0.27624	0.282079	1.9054	0.808276	0.0285035	0.09524	0.015591	0.0948005	1.15111	10.5844	1.32204	3.69833	14.0501	0.277402	13.0503	0.194364	0.737221	0.647086	0.129258	0	0.102708	1.49061	0.04265
B3GALT2	0	0	52.712	0.0979639	0.0209721	0.0185995	0.0513737	10.7365	24.1236	0.055132	0.331137	0.448179	0.655988	0.348069	0.518703	0.247043	2.30294	6.18792	11.6346	3.32339	1.28179	1.40438	10.575	16.3091	5.93046	6.67984	4.40913	2.45389	6.69773	4.10158	0.30508	5.55954	0.03114	0.224425	0.33828	1.42549	0.757708	0.515476	0.781128	0.213704	0.545893	0.407798	6.56973	9.26442	0.598405	0.140346	1.63669	0.199545	6.14659
CASQ2	0	1	43.3688	0.0419521	0.0343672	0.0248895	0.0107951	0.0138454	1723.05	134.914	20.0355	12.1803	0.653719	35.0804	192.942	352.156	98.0933	1.23916	1.02809	1.47081	1.62725	3.69131	0.963005	0.846262	1.20441	1.84675	1.43129	1.52755	1.5102	2.08278	13.3494	0.084801	0.088085	4.57079	9.18392	110.713	23.9661	72.9598	91.0103	6.80106	102.139	34.5463	417.509	445.489	0.515523	0.297562	7.51683	4.0896	15.762
CAV3	1	0	77.2725	0.0344777	0.0266097	0	0	0	6324.75	48.2185	0.156076	0.314315	0.022059	0.05999	4.0525	2.1489	0.163796	0.042151	0.076619	0.0879675	0.069507	0.21354	0.064774	0.057216	0.036137	0.109695	0.124835	0.060403	0.032625	0.175048	0.24165	0.030186	0.051453	0.092536	0.079536	0.121091	0.127895	0.104057	0.169786	0.053971	0.128704	0.217976	10.2568	13.3939	0.0152935	0	1.01093	0.155394	0.266939
CAVIN4 (MURC)	1	1	42.3874	0.052701	4.87139	0.988246	0.159283	0.405947	32.7186	67.5783	0.333556	0.361462	0.197102	0.783889	0.834226	0.62236	0.476746	0.719186	0.754331	1.13799	2.68142	2.29727	1.01497	1.14965	1.33755	1.07419	0.966386	1.34781	2.43411	1.5037	0.315847	0.850394	0.09547	0.734537	1.06853	0.876334	0.383402	0.544431	0.562	0.226885	0.629137	0.548233	14.0733	17.3699	0.205972	0.152069	0.873862	0.423532	0.493951
CCDC3	1	0	29.9948	0.0146638	1.95842	0.0614367	0.502499	0.299637	52.87	12.6764	77.3432	73.9324	4.03698	311.271	494.01	371.689	33.0553	19.7771	32.2202	13.3561	4.13885	4.7702	41.6061	40.3767	13.0275	6.83118	9.62109	15.283	5.0694	7.19657	50.0996	1.36056	0.093553	51.6493	41.709	12.5108	8.72476	9.17087	41.8952	25.852	50.8363	134.243	14.5152	4.58216	3.3297	8.8623	31.0711	7.79416	170.232
CDH15	3	6	163.714	0.298326	0.423532	0.457869	0.0350304	0.247707	559.718	35.2959	0.0813615	0.070302	0.215392	0.182775	0.354984	0.101984	0.087729	0.03996	0.056639	0.159823	131.173	143.705	0.0601265	0.054765	0.063846	0.072344	0.103758	0.0992775	0.302622	0.063531	0.0976685	0.2393	0.117339	0.724712	1.29157	0.109974	0.087535	0.09472	0.257809	0.044038	0.242483	0.294737	0.169277	0.04441	0.079798	0.393228	0.624317	0.222031	7.924
CHRNA1	1	1	397.865	0.0318677	0.0820711	3.4129	0.0570284	0.58768	476.879	30.7639	0.0781185	0.026608	0	0.020878	0.0264495	0.017892	0	0.116902	0.155276	0.119914	0.014352	0.0119305	0.237774	0.388444	0.629876	0.04799	0.093872	0.090023	0.16897	0.069932	0.0387905	0.0182225	0.020609	0.0139025	0.014904	0.012149	0.211643	0.061809	0.007377	0	0.008214	0	0.063761	0.0417405	0	0	0.0628605	0.088035	0.04515
CKM	1	0	52.8352	0.11462	0.0713037	0	0.954917	0	231.562	28328.8	5.08451	4.47222	1.5406	5.0872	7.01075	6.61319	2.89939	1.04551	1.09208	1.57444	1.25831	2.39234	3.00648	1.37351	1.49198	1.49325	1.53894	1.17909	1.9139	1.47217	3.95594	1.33465	1.16224	0.939471	0.598463	8.0808	4.08695	2.77367	5.91946	1.60179	5.78397	0.524313	2798.86	3265.89	0.980317	1.23178	4.36855	22.7026	6.6032
COL11A1	1	0	79.5315	0.0356242	11.9786	0.117052	0.132439	1.2833	29.3538	0.0449135	0.278308	0.122539	0.691445	0.170428	0.248339	0.534218	0.193832	4.86118	4.49837	3.66895	1.01086	1.25979	5.85831	5.1803	3.45916	6.65146	5.47403	2.22714	2.12996	4.8506	0.255603	16.5027	0.012948	0.226523	0.512454	0.776556	0.312978	0.690782	0.107905	0.0105515	0.123108	0.065804	0.018097	0.0069205	0.0741995	0.0084515	0.115278	0.489717	8.12334
COX6A2	0	0	25.4359	0	1.50634	0	0	0	84.4295	2401.6	0.825315	0.681174	0.617815	4.24629	3.33297	3.5737	0.524885	1.45396	1.44504	1.249	6.40195	6.41478	1.35173	1.27755	1.24574	4.22993	1.42231	1.27726	1.42113	1.91631	0.738214	0.162745	0.198603	0.365958	0.624772	1.22731	0.694496	0.944349	2.34826	0.374596	2.40245	1.25148	1095.34	1629.87	2.76661	7.07921	0.972531	3.52681	1.2032
CRLF1	1	3	119.943	1.14882	3.45845	0.799175	2.63027	1.98082	59.8665	9.92375	38.1796	14.9335	12.9993	126.179	175.5	377.165	8.78077	10.2391	22.3633	11.5624	3.61543	4.39448	33.4296	27.9522	6.36592	4.26604	38.0091	6.01079	1.65395	1.11657	17.2816	20.7627	0.475025	3.72798	3.01685	6.28478	6.1845	5.52162	20.8608	15.9009	17.5705	3.99975	30.4911	8.35004	2.39755	0.419073	17.8551	11.692	47.3559
DES	3	1	949.343	0	2.52948	0.0168709	0.367741	3.57734	731.227	12449.4	86.0136	76.276	12.4002	264.845	823.72	3292.3	8441.78	3.14107	3.24893	3.27593	3.35514	6.0966	6.79154	3.82621	3.41391	4.70468	3.44214	3.23552	4.31493	4.05854	24.9815	4.22817	2.97703	390.392	1351.32	13554.7	2920.79	9552.28	10257	647.647	14795.2	3866.68	5262.5	8523.77	5.16999	4.80566	264.197	32.401	29.0277
DMBT1	0	4	25.801	0.0572971	0.0141148	0.0297128	0.0330006	0	961.825	0.0239825	0.014667	0.03989	0.021541	0.0305385	0.023469	0.017381	0.299091	0.115396	0.07065	0.086354	0.057743	0.0976515	0.10148	0.095532	0.254639	0.132484	0.056353	0.120363	2.29132	0.695801	0.046926	0.038977	0.037985	0.024123	0.134984	0.064451	6.52522	1.46205	0.0162	0.0402495	0.020737	0.0813	0.011236	0.0081435	0.0193945	0.025026	11.0191	87.938	0.030036
DOK7	1	1	44.6947	0.305018	0.106267	0.063183	0.543073	0	219.621	15.9154	0.074488	0.147729	0.787686	12.6856	2.40483	2.14127	1.74708	0.355049	0.794054	1.0256	16.5969	17.6754	0.842554	0.811885	0.411244	1.26179	0.873498	0.953984	0.284711	0.467461	0.321735	0.033006	0.222635	1.381	1.65331	0.25064	0.347727	0.18926	0.894881	0.352551	0.417859	1.72124	22.088	15.8312	1.62088	0.490803	2.27193	2.06354	0.108201
ELN	0	5	174.438	0.0270794	4.22896	0.124259	0.0725961	7.60583	72.3284	7.39885	166.462	101.91	10.197	1692.36	607.162	520.348	75.2624	4.78206	5.29944	4.66131	69.6661	78.1257	7.42849	4.84933	6.32389	8.88106	4.13136	3.93886	8.90571	6.19325	106.708	6.7431	0.165017	98.5521	103.884	67.4983	42.8058	66.6701	266.333	47.2402	221.952	89.4914	105.859	20.9896	4.90723	5.17829	266.15	64.1288	61.7887
F13A1	1	2	124.564	2.88843	0.589433	0	0	0	179.081	4.80231	109.392	114.885	35.3126	57.6606	60.2917	23.3316	53.8687	1.46297	1.42783	1.74824	0.614612	0.685544	1.6996	1.53134	1.55493	1.71296	1.57409	1.60479	3.57472	1.77128	55.6849	0.055475	32.4938	21.6697	14.1687	31.7912	28.824	36.7593	40.2229	7.1138	42.122	35.5665	10.8353	9.45163	9.98832	0.547164	40.6886	19.3204	47.8474
FNDC5	0	0	64.0457	0.556051	1.92476	0.278441	0.172563	0.723908	87.5964	69.5986	0.988332	1.0286	19.6476	9.48535	3.8125	1.33886	1.91212	10.8808	16.7877	14.7289	90.6733	107.842	24.761	25.3317	9.98682	12.8532	15.0509	11.5124	4.91639	12.3459	1.53961	0.249026	0.554481	1.54859	7.1839	2.05483	0.973745	1.90673	12.4495	0.596424	11.3546	15.0573	28.3006	22.6021	0.863141	4.51185	1.25443	9.2496	1.4717
GFRA1	1	1	42.1158	0.042139	0.617207	0.0477211	0.071767	9.19925	21.1042	2.91768	18.6824	16.0454	0.946404	5.38556	9.32917	5.28854	13.2	5.38891	5.93291	14.0765	0.804258	1.34158	4.69019	5.40873	3.42551	7.39767	15.3712	7.86315	2.19067	6.01144	21.0275	1.94468	0.018334	14.568	10.9845	32.1661	11.2035	14.8914	20.1221	5.47484	17.8574	48.9855	3.73194	1.24575	2.62098	7.45893	4.92342	8.24793	39.8261
GRIA1	1	0	22.6803	0.139835	0.920218	0	0.181997	1.45261	42.0838	0.0910455	0.673596	1.23886	0.338575	20.6725	2.86386	1.38879	0.174528	28.7225	34.7924	21.9642	41.3337	74.7012	27.1977	33.7357	40.066	26.3343	33.1567	15.8465	2.9142	5.60117	0.422448	8.19613	0.434758	0.230071	0.253146	0.672693	0.366179	0.334055	0.876126	0.0871555	0.622041	0.213333	0.352664	0.062681	0.084262	0.0216185	14.0169	0.121153	1.2534
HEYL	4	0	122.414	0.199662	2.17698	0.0494337	0.0393664	0.737986	191.068	4.45433	16.0394	26.9991	19.2705	118.328	164.538	111.233	12.5849	4.64754	4.28519	7.51339	2.39042	3.5067	3.62958	2.65031	3.63273	10.4096	9.00934	6.77907	3.76488	13.3597	14.6853	0.837178	0.146016	15.0722	42.1785	12.584	8.16063	5.55011	13.2867	2.41712	10.2988	37.9527	52.5221	24.224	7.84998	2.42249	49.4977	3.93179	29.6413
HRC	2	0	27.1108	0.0183878	2.62385	0.0541727	0.0795846	0.159337	46.18	315.139	16.7495	10.4859	2.69616	7.93953	17.3261	31.0863	5.79884	1.54136	1.64767	2.46569	1.06011	1.15718	1.90206	1.9426	1.29933	1.56277	1.6576	2.53824	1.30241	2.45403	9.38173	0.121357	0.073082	8.67294	11.6511	3.86714	3.03448	1.16708	6.34643	1.71288	6.05605	13.5709	372.239	527.158	2.64527	0.94793	4.08959	3.42674	10.7809
HSPB3	1	0	76.3773	0.0445089	0	0	2.83904	6.30712	41.5515	131.459	0.511387	0.19448	0.102689	1.54947	11.186	6.93011	1.48471	2.80022	12.0692	0.466278	0	0	10.4286	15.5114	1.18338	0.481039	0.38106	0.458072	0.152882	0.134579	0.131561	4.15637	0	0.769176	0.731291	4.77881	2.99296	5.59662	11.1475	1.31589	14.7881	7.75148	271.731	271.507	0.244358	0	3.42918	0.636065	0.484918
IGF2	0	3	841.159	0.0962446	3.45732	30.4388	3.38637	0.790505	110.188	2.60435	4.8665	8.16578	2.46859	0.915278	1.55316	2.33158	2.07927	0.088327	0.110303	0.201546	0.090806	0.131808	0.144879	0.108821	0.130554	0.1661	0.121677	0.176877	0.389289	0.174224	3.0791	1.39594	0	3.20269	5.95088	2.11856	0.632329	0.682876	1.9436	0.357763	1.92757	10.48	2.46444	2.69007	0.787199	1.04187	0.45246	0.723482	4.71093
IGFBP3	4	2	550.446	0.129895	7.50162	8.04098	5.15969	53.0829	37.235	19.7176	267.173	325.52	5.71036	327.292	114.309	218.072	109.787	4.59417	6.46117	1.84219	2.15135	2.54684	7.22867	7.97423	6.91922	8.99757	1.521	1.62617	5.99229	3.13912	274.138	225.435	0.29016	175.987	334.948	86.3262	49.9852	77.1188	55.3173	21.0969	42.6077	187.294	120.924	33.6096	26.8866	148.626	35.2061	36.4336	88.3006
IP6K3	1	0	32.1585	0.0416324	0.403782	0	0.027077	0.354237	194.493	220.566	1.04421	1.00359	0.512151	0.716918	2.81828	1.58555	3.26143	1.54623	0.526976	2.06518	0.506431	0.947342	1.33217	0.919729	3.36931	1.97123	0.892182	2.62427	14.7218	6.11695	0.798329	1.08328	0.049151	3.45788	4.52875	9.68133	4.03036	8.87038	3.3102	2.00225	2.78106	1.47865	11.0075	17.0723	2.6738	6.12103	9.03579	0.628877	2.19062
JSRP1	1	0	44.0422	0.109493	0.14403	0	0	0	868.604	169.973	0.122726	0.156164	0.11938	0.158349	0.199156	0.080166	0.10182	0.306638	0.443877	0.483185	0.344377	0.307097	0.395186	0.408097	0.338666	0.683328	0.656339	0.362105	0.138824	0.17002	0.205845	0.043702	0.867667	0.461918	0.464922	0.207794	1.07877	0.249745	0.082328	0.223946	0.09078	0.271989	0.054469	0.0275705	0.187405	0.155338	0.813263	4.86643	0.151852
KCNJ6	2	0	22.0934	0.00447136	1.33123	0.464255	0.090897	2.47441	25.3059	0.0138195	0.0240775	0.007012	0.004074	0.025017	0.035626	0.024321	0.00673	1.45667	3.16631	0.099587	8.46124	7.5751	4.19069	4.88837	3.14348	1.91472	0.287344	0.0981785	0.297598	3.25414	0.0093565	0.0500325	0.002943	0.0050635	0.015326	0.024767	0.020552	0.016226	0.022489	0.004468	0.033227	0.00532	0.008587	0.0047235	0.024174	0.002797	0.0338635	0.004982	0.011492
KLHL41	1	0	104.09	0.159713	1.17109e-05	0.202086	0.0679734	0.501552	558.819	3519.77	1.29668	1.09303	0.737195	1.96268	1.95349	1.65053	7.65683	1.1906	1.38736	1.928	5.80081	5.14902	1.76541	1.62982	1.39256	2.36714	2.30663	1.663	1.08809	1.15151	1.47763	0.774212	0.396976	1.96665	2.96638	2.21399	1.13277	1.78349	5.23764	0.676407	2.61731	2.38503	47.2493	56.1316	0.613762	0.416323	3.02908	5.6377	3.02655
LRRC17	1	0	213.013	0.148164	1.92394	19.5835	0.279836	25.3876	22.5063	1.03369	7.32053	2.75696	2.09555	34.9081	44.3345	11.2771	3.56714	1.05379	1.26982	1.15773	2.73147	2.47955	1.46165	1.53284	1.24332	1.74905	1.25774	1.10207	1.4176	1.20014	8.62761	5.09377	0.147214	11.9066	32.5243	2.4942	1.59277	1.92756	7.08413	0.97467	3.1434	14.1316	5.52536	1.58516	1.24722	1.08987	2.24569	2.31434	7.7675
MRAS	1	1	202.712	0.0355682	7.66795	9.71648	9.54312	19.6934	21.7238	27.0453	48.4863	44.2878	48.8361	31.0859	52.2827	24.9031	27.9223	49.0848	69.6923	48.9758	37.1767	39.7677	65.7794	66.7637	31.9822	56.0035	75.5905	33.8704	38.8825	60.9385	35.3264	27.4431	0.11427	13.5644	23.3859	23.5509	10.0504	20.9082	23.2069	2.78436	24.322	36.9263	50.9226	43.8505	11.4732	1.55427	20.5212	11.7121	119.898
MSTN	1	0	73.3244	0.054792	0	0.0080594	0.0851331	4.10552	86.1929	1.30085	0.875157	0.606295	1.37878	1.52836	0.832988	0.604349	0.40041	0.758184	0.671815	0.614842	1.23559	1.66849	0.74243	0.628924	0.677746	0.868948	0.68987	0.434953	0.452478	0.639484	0.732364	1.31145	0.070966	1.0817	2.92521	1.00114	0.383336	0.674017	0.643056	0.214136	0.645293	0.834748	0.267152	0.089135	0.501745	0.121662	0.528624	0.455724	1.72681
MUSK	2	0	26.9468	0.00774979	0.0226624	0.0476468	0	0.34347	319.632	1.64511	0.0620755	0.076451	0.110984	0.451598	0.962672	0.360571	2.28155	0.077572	0.016627	0.11898	0.007318	0.0116655	0.0245995	0.019533	0.161257	0.087497	0.044464	0.067704	0.103588	0.053455	0.0903575	0.944417	0.003189	0.093626	0.069791	1.04358	1.20231	0.439291	0.791549	0.897417	0.472591	0.03386	0.97044	0.326698	0.0175495	0.0360535	1.53328	0.130324	0.369398
MYBPH	1	0	237.334	0.0195618	0.0137784	0	0.0627483	4.70099	247.374	22.6838	0.0825415	0.204377	0.027137	0.060002	0.080715	0.059247	0.015568	0.290336	0.209114	0.380991	0.211946	0.228316	0.22195	0.236119	0.252703	0.259344	0.337557	0.308196	0.391573	0.438281	0.151426	0.145482	0.472659	0.073368	0.261125	0.040077	0.046222	0.049768	0.032623	0.034311	0.03378	0.428919	0.062732	0.0403155	1.36849	0.270118	0.41946	1.84828	0.085674
MYF5	2	0	133.784	0.0225282	0.0325022	0	0	0	12155.5	2.21396	0	0	0	0	0	0	0	0	0	0	0	0	0	0	0	0	0	0	0	0	0	0	0	0	0	0	0	0	0	0	0	0	0	0	0	0	0	0	0
MYF6	4	0	23.5957	0.0431844	0.435346	0.0543818	0	0.0236035	211.995	295.115	0.224502	0.338829	0	0.0635825	0.0777385	0.084787	0.046129	0.041213	0.047391	0.189079	0	0	0.0838305	0.080945	0.034135	0.191273	0.441247	0.543365	0.056569	0.044951	0.222611	0.181637	0.138183	0	0.039046	0.063589	0	0	0.068604	0	0.105202	0	0.101442	0.0712105	0.089342	0.051425	0.070558	0.591577	0.139006
MYH3	1	0	101.253	0.575142	0.749329	0.220512	1.01983	0.12829	187.986	6.37199	2.64228	3.10288	1.4127	4.78308	4.15132	6.19402	5.99861	1.48705	1.2564	1.72963	6.16179	6.49228	1.69279	1.40476	1.6228	1.52881	1.75264	1.58614	3.29179	2.00251	3.37252	1.401	2.25644	6.30442	8.95397	5.8457	3.26946	4.84558	4.38367	1.84958	4.31539	7.78327	1.05436	0.621858	2.06111	2.57563	2.92968	2.53252	5.00348
MYH7	1	2	35.1146	0.124485	0.0139125	0	0.0159982	0	1137.16	3822.22	1.09874	1.02657	0.560633	1.19644	1.5486	1.42507	0.429895	1.31267	1.81489	2.97912	0.619109	1.05283	2.43521	2.06671	1.34681	4.74458	3.05546	1.95007	1.00332	0.952675	0.881642	0.313808	0.636298	0.488954	0.098853	1.13752	0.63758	0.261857	1.0935	0.537505	1.02358	0.177686	558.177	4527.28	0.333194	0.401291	1.30306	2.34986	1.43493
MYH8	1	3	32.7024	0.00391859	0.0177167	0	0.0126762	0	4765.53	3.92541	0	0.003872	0	0	0.037048	0	0.017327	0	0.008773	0	0	0	0.0053845	0.007248	0.012259	0.016043	0	0	0	0	0.024869	0.010486	0.009088	0.005356	0.025775	0	0.009399	0	0	0	0	0.005431	0.020514	0.008171	0.14987	0	0	0.018391	0.0181115
MYL1	0	0	73.0366	0.068185	0	0	0.0784866	0	2489.8	3179.84	0.574034	0.513772	0.161407	0.584174	0.62783	0.845397	0.096649	0.089006	0.099394	0.145685	0.083938	0.287351	0.378023	0.144769	0.14231	0.146098	0.127432	0.0896285	0.163547	0.125283	0.404871	0.0930045	0.101989	0.074034	0.05202	0.459885	0.169704	0.064565	0.461247	0.134227	0.419812	0.061872	0.528477	0.378731	0.0548285	0.10085	0.453979	5.46762	0.876791
MYL11 (MYPLF)	1	0	350.303	0.71634	1.60769	0.0988597	0.435238	0.206603	571.506	2678.6	0.645252	0.650001	0.306707	0.643073	0.732207	1.44045	0.356859	0.353547	0.315785	0.394411	0.35261	0.447364	0.531594	0.369733	0.319223	0.427825	0.414665	0.323655	0.368357	0.413312	0.595921	0.299586	0.2922	0.384789	0.611148	0.460683	0.324799	0.22552	0.576904	0.335979	0.469862	0.502466	0.416488	0.235949	0.240934	0.238919	0.577292	4.15348	0.90097
MYL2	1	0	23.932	3.99809	0.111125	0.294761	0.508582	0	24.358	7967.97	2.11912	2.07218	0.966984	4.81238	3.43626	2.67045	0.859586	0.586185	0.549128	0.781992	0.733829	1.44119	1.76495	0.711893	0.739884	0.86923	0.768807	0.609841	0.677759	0.605448	1.80826	0.659632	2.11851	0.651536	0.351382	2.08799	1.17951	0.683079	2.32077	0.959219	2.10297	0.46027	29.3053	9386.94	0.597414	0.809361	2.49253	4.798	3.00032
MYL4	1	0	127.774	0.202232	0.248615	0.50111	0.106978	0.346435	454.592	0.619051	1.1427	1.42393	0.248043	0.727683	1.12621	0.94396	0.481719	0.139446	0.151051	0.165188	0.145002	0.219164	0.260881	0.143877	0.156221	0.204306	0.142877	0.137244	0.243351	0.275476	0.935344	0.11513	0.549973	0.331081	0.374683	0.479771	0.382205	0.340148	0.695354	0.299697	0.65224	0.595794	2541.87	29.1165	0.497581	0.307484	1.48735	0.302475	1.20352
MYMK (TMEM8C)	1	1	65.8288	0.13162	0.150579	0	0.0278929	0	1061.44	0.07376	0	0	0.044827	0	0	0	0	0.036769	0.025809	0.0941215	0	0	0.0262685	0.033741	0.086644	0.04127	0.024405	0.250535	0.094389	0.129737	0	0	0.075536	0	0	0	0	0.034883	0	0	0	0	0.048651	0	0.101489	0	0.113482	0	1.65557
MYO18B	5	20	37.7883	1.52976	0.933377	0.0065726	0.117501	0.0304881	72.1785	111.14	0.110055	0.049752	0.117325	16.7701	9.81965	1.1069	0.593596	0.047892	0.069015	0.022775	0.046374	0.062535	0.0757525	0.060909	0.062226	0.112896	0.026807	0.0155985	0.038482	0.052407	0.0800655	0.0259415	0.231533	0.021063	0.042547	0.055881	0.032433	0.027644	0.153768	0.202538	0.073467	0.088767	29.4449	30.882	0.039975	0.01413	0.0864925	0.20865	0.0542805
MYOD1	2	2	83.6098	0.0278215	0.0972464	0.0211212	0.0210949	0	2499.04	22.3529	0	0	0	0	0	0	0	0	0.017752	0	0.132164	0.202272	0.045755	0.042686	0	0	0	0	0	0	0	0	0	0.049008	0	0	0	0.019753	0	0	0	0	0	0.009157	0	0.0142025	0	0.05164	0
MYOG	0	1	118.042	0.0517456	0.0589023	0	0.0733491	0.0192263	2904.24	60.6835	0	0	0	0	0	0.005253	0	0.103939	0.195299	0.0951955	0.642143	0.65607	0.234417	0.30405	0.115677	0.083343	0.125606	0.0929615	0.065153	0.112854	0.0189805	0	0	0	0	0	0	0	0	0	0	0	0.031199	0.013782	0.0635355	0	0	0.255516	0
MYPN	1	0	25.9529	0.0227333	0.0405487	0.154089	0.721162	1.08859	64.014	112.078	0.0398005	0.025549	0.134205	0.041742	0.0645105	0.057931	0.012658	0.02101	0.02394	0.0207815	0.027824	0.0565465	0.026635	0.019682	0.043669	0.030717	0.023098	0.0158015	0.0173	0.02224	0.029048	6.98819	0.025765	0.0053155	0.01927	0.040159	0.060675	0.043665	0.238336	0.0227125	0.521892	0.005348	23.9357	26.3372	0.0096385	0.0150225	0.045842	0.160798	0.040912
NCAM1	2	1	188.456	0.0559506	3.32257	0.184203	0.0743619	0.350752	236.288	4.37418	1.23518	3.06737	26.5548	8.92066	3.44177	2.01889	34.16	45.992	49.1665	53.4855	71.0556	69.1193	52.2424	62.8414	49.9715	59.0518	54.503	48.119	91.2669	56.7093	2.07888	0.453678	0.068462	29.444	40.347	40.1257	14.1013	23.0919	29.1557	1.93774	33.6425	54.8207	33.4771	38.1864	0.381147	0.573274	1.52733	1.90312	53.2568
NGFR	1	2	171.258	1.11541	8.44363	0.0307996	2.77417	0.02392	69.1229	2.11099	29.888	56.1436	29.185	21.8519	43.6426	29.6333	14.2169	1.15848	1.01817	1.23553	12.7231	16.7714	1.22323	1.03649	2.2897	3.07897	0.931146	1.91898	29.3117	5.67603	39.621	0.325425	0.597051	17.7689	22.2607	32.3399	16.5035	20.6266	27.9916	9.0132	25.4812	34.3622	39.0248	8.8455	6.79712	15.9706	4.45001	38.1946	383.267
NPTX2	2	18	102.216	0.0338808	10.5032	0.128723	0.0632822	0.0241142	47.5285	6.29198	7.07038	8.5323	44.1812	61.009	28.555	8.47696	8.31182	13.5379	21.005	4.97965	1.30341	1.69735	30.32	38.6119	21.9802	28.0216	11.6301	4.07333	4.16216	4.04034	4.41099	1.33813	0.052251	11.5804	16.155	26.6769	9.59002	16.1334	22.0677	3.95662	27.0272	5.26001	3.05723	4.27448	0.44488	0.606673	0.882388	5.58379	28.3017
PCDH9	1	0	23.8596	0.0205871	0.293291	1.62955	0.24998	0.801191	39.8377	0.215629	1.18629	0.866653	0.323941	1.18868	1.27137	0.680802	0.520828	6.30139	5.77719	5.42786	3.24324	3.88663	6.47163	8.53628	6.33059	5.10843	4.82488	5.27207	9.12373	6.73972	0.631994	1.28503	0.01659	0.479023	0.77636	0.911133	0.366694	0.315739	3.14902	0.0838365	3.46407	0.47266	1.9193	0.888294	0.309514	0.299393	0.511666	0.199645	4.76475
PDLIM3	3	0	140.613	0.616455	5.47505	6.57184	0.339685	6.39756	36.2394	802.088	17.1581	28.3205	2.15192	357.171	248.085	229.217	105.62	6.58543	6.76809	7.7815	10.4951	17.5881	5.78954	4.93046	4.67731	8.6963	10.4108	5.38898	7.69189	8.2814	24.463	0.364355	0.286809	8.37536	19.955	148.366	56.6807	110.392	279.129	20.7955	311.789	136.152	130.485	46.7263	2.44156	1.58507	47.6283	21.0088	10.802
PITX2	1	6	39.7667	0.0918691	0.159391	0.155693	0	0.448305	232.484	16.8631	0.016986	0.106143	0.010209	0.0201265	0.116406	0.01907	24.363	0	0	0	0	0	0	0	0	0.109004	0	0	0.007433	0.0974	0.365537	4.38819	0.032247	1.36083	0.054946	0.020856	0.37066	0.112786	4.73897	1.0274	10.6708	0.015109	0.028234	0.019564	0.110543	0.007319	0.0096605	4.41195	0.012279
PLCB4	1	0	53.6689	0.0284756	5.71742	0.689991	1.16369	4.45624	22.2585	1.23113	7.17111	5.82936	0.50751	7.18183	8.22793	13.9442	10.1964	1.15018	1.63175	1.75901	42.8654	36.4876	2.74659	2.74851	1.10376	4.02683	1.10152	1.62492	1.67885	2.5398	7.89513	8.32254	0.031339	4.87745	6.89031	7.33166	8.30636	4.1992	14.2472	2.21945	12.6166	9.82023	4.44521	3.11506	1.38987	0.086147	5.90426	14.7695	18.8144
PTGDS	0	1	124.937	0.0388476	1.5445	0.234555	0.88671	8.04196	58.1289	27.9641	56.0281	242.361	166.466	82.8135	308.45	62.5955	76.9464	1223.53	909.453	1198.12	545.414	805.076	1110.22	961.251	1053.31	775.595	984.157	1311.77	2243.84	1631.09	76.7403	14.6928	0.972742	1862.52	708.633	52.7557	47.167	23.0615	70.2007	88.3501	47.8298	637.31	1869.47	1245.23	185.892	18.5351	490.214	18.5502	2502.3
RAMP1	0	4	38.4128	0.175937	1.49146	0.253432	1.14494	6.46859	20.1444	101.305	6.92846	16.1684	7.80831	671.035	326.933	314.388	232.65	122.22	107.685	105.733	58.1835	70.3127	99.4653	100.484	101.692	97.2673	144.53	93.9119	75.0221	99.2835	6.90619	3.17519	0.828039	157.067	635.748	426.195	107.817	412.873	278.663	6.75268	237.986	490.637	108.286	112.127	9.41211	31.8655	37.3967	5.53396	65.8167
RAPSN (RAPSYN)	1	0	142.682	0.539851	0.165439	0.330435	0.61026	0.0493124	420.818	46.1888	0.634639	0.28606	1.99766	0.20146	0.234185	0.115406	0.193842	0.362072	0.141852	0.338478	0.074628	0.104565	0.191106	0.169164	0.24727	0.123811	0.227774	0.296268	0.37549	0.342511	0.422677	0.09868	0.127024	0.208414	0.2151	1.40722	0.747997	1.17706	0.295071	0.241985	0.32173	0.410033	0.210103	1.34799	0.350134	0.391786	0.928038	0.686299	4.31884
RBFOX1	4	12	21.9168	0.0288734	0.9034	0	0	0	117.545	20.774	0.0126795	0.089881	0.028918	0.0159925	0.0272635	0.017138	0.159348	8.7041	15.2358	17.4392	30.3656	21.906	20.0662	34.6824	9.98722	3.92351	21.6543	12.9292	2.0088	0.99274	0.018777	0.0050295	0.008753	0.39236	0.277595	0.077742	0.182287	0.03672	0.024532	0.0127365	0.014821	0.185017	5.52525	5.18323	0.082909	0.0051265	0.0233635	0.268212	0.114082
RBM24	3	0	54.5351	0.0272609	0.977877	1.34057	0.561353	1.33447	64.287	175.647	5.77606	2.79336	0.251411	3.62984	8.97467	30.9766	14.3901	2.38929	4.07115	3.83489	0.754258	0.625594	4.42317	5.53267	2.88125	4.08523	5.55894	2.35569	0.673102	0.701586	3.76341	0.822124	0.026774	9.95165	33.5016	13.0703	4.0593	8.31973	10.7435	0.887544	15.4265	40.7441	76.0109	52.7617	0.382728	0.271255	1.44813	0.916403	5.74734
SCN5A	1	1	66.2682	0.0280186	4.84168	7.8681	0.0631574	0.594659	24.735	0.483607	0.245997	0.22074	0.102008	1.96873	0.43701	0.831699	1.1915	0.331726	0.294489	0.178888	0.168011	0.194488	0.639441	0.501159	0.105756	0.7996	0.228247	0.145835	0.073841	0.088314	0.46239	0.107945	0.028095	2.35536	3.90306	0.775277	0.385446	0.635267	0.327813	0.137556	0.38513	0.488044	36.2589	36.0641	0.0447495	0.016895	0.154783	0.159999	3.00689
SFRP4	0	0	24.5969	0.100477	0.00802101	0	0	1.24968	90.5513	0.939066	11.5423	16.6813	5.82371	74.0583	49.9354	54.4722	2.83144	1.37364	0.731468	1.58048	0.661737	0.677258	0.569397	0.603104	1.72799	2.19973	1.09555	1.28479	3.91707	2.54334	56.6514	0.220044	0.069531	295.307	611.894	4.69745	1.78085	3.27214	5.9616	0.548972	5.37286	140.76	9.41825	0.965535	1.64972	0.179787	14.4911	5.76332	209.465
SGCA	1	0	116.164	1.75183	0.127629	0	0.11342	5.27111	79.9592	229.619	8.53013	4.94355	0.675282	225.723	147.474	162.124	65.255	0.453724	0.491539	0.706386	9.39796	10.6921	0.713901	0.454471	0.462599	0.511782	0.800272	0.783855	0.674724	0.620662	3.0892	0.53445	0.66896	6.43416	10.6713	60.7488	18.2637	57.737	94.6704	5.88917	84.7451	20.8027	69.4208	60.9765	1.15869	1.6154	35.4651	1.39775	12.0828
SHD	0	3	55.6328	0.0242478	3.44209	0.140899	0.0264366	0	76.5518	0.170752	0.0310815	0.030627	0.032587	0.0236395	0.0306625	0.020713	0.0158	4.29395	5.64443	1.83591	9.35022	9.43119	14.6678	15.8333	3.82387	6.45529	1.90969	2.57991	4.05673	4.82565	0.0287895	0	0.013299	0.0195935	0.048339	0.04849	3.09251	0.838537	0.026859	0.0301075	0.041986	0.030354	17.9534	0.0204725	0.032678	3.34467	0.059085	0.027194	0.025875
SHISA2	0	3	39.1717	0.00745969	6.08979	1.49495	0.212963	0.0296332	24.9985	1.74764	0.721657	0.555243	0.036674	0.118547	0.196825	0.153699	0.139747	0.501594	0.340267	1.23403	0.115638	0.172568	0.276761	0.382773	1.12379	0.650416	1.31206	0.978047	3.35197	0.761314	1.26338	0.117184	0	0.121335	0.434897	0.181988	0.183541	0.17587	0.197426	0.121699	0.146254	0.220602	0.066637	0.056845	2.9272	0	1.22416	0.687119	1.99094
SIX2	2	5	57.4569	0	0.294705	4.1003	0.0459839	0.033189	64.2095	18.4404	5.638	16.7049	0.093201	11.2912	2.3957	5.8818	2.66041	0.08806	0.044518	0.0855155	0.173314	0.201528	0.103386	0.065914	0.210297	0.192668	0.067291	0.071261	0.128374	0.088298	2.49361	0.93609	0	11.6394	1.71251	0.31809	0.223175	0.501605	1.31436	0.170579	0.933726	0.624027	0.926561	0.736223	0.46546	0	0.275442	14.1775	2.12608
SMPX	0	2	26.074	0	0	0	0	0	#DIV/0!	229.465	0.0730935	0.11509	0.048945	3.08917	1.0581	0.601634	1.30029	0.124868	0.916601	0.070362	2.07916	4.10691	1.68066	2.90436	0.070148	0.217226	0.173547	0.0700815	0.176641	1.05523	0.107272	0	0.041902	0.136366	0.634071	25.4005	4.83143	21.4229	11.344	0.090812	17.3966	0.527457	212.464	261.101	0.054634	0.356764	0.152685	6.26696	0.098386
SMYD1	2	0	26.9022	0.0341572	0.109231	0	0.0440598	0	717.593	196.915	0.046756	0.045033	0.020652	0.0509125	0.0818525	0.061157	0.026609	0.08799	0.217424	0.0653735	0.033098	0.046294	0.373021	0.640406	0.080264	0.071836	0.049085	0.0786495	0.335365	0.124565	0.431075	0.0184745	0.028911	0.019416	0.018117	30.0528	5.58838	26.4925	5.68601	0.028911	8.37435	0.028551	51.0694	107.82	0.0141925	0.0251675	0.050482	0.323356	0.325649
SRPK3	0	0	27.0103	0	0.0312193	0.0690273	0.0111018	0.136049	545.89	46.3762	1.67714	0.863639	1.26407	13.2572	6.23396	8.68731	6.49736	2.05795	2.4378	1.90607	17.7141	21.8649	3.53032	2.56451	2.59441	3.57195	1.54142	1.95299	4.43384	3.04002	1.63188	0.688584	0.980998	3.3083	5.87316	13.0458	4.60783	12.9626	4.64024	1.16889	2.80955	5.92675	17.8211	15.3913	0.68222	0.489483	1.73324	4.88208	5.91786
ST8SIA2	0	9	21.2361	0.079908	2.1964	0.814586	0.355451	0.0314224	30.5312	0.116225	0.055052	0.013608	0.010588	0	0	0.014953	0.005864	0.32349	0.657359	0.462755	0.188798	0.408996	0.215204	0.28091	0.390472	1.27105	0.599643	0.282823	0.0441175	0.117843	0.091674	0	0.006094	0.019274	0.126608	0.165583	0.14055	0.075577	0.071763	0.012669	0.090211	0.028143	0.04676	0.761171	0.0088395	0	0.007498	0.055931	0.0783475
STAC3	1	1	57.4822	7.53457	1.42335	0.398758	0.477758	0.307982	28.3375	1141.03	3.50902	3.58921	2.79164	3.12271	3.39873	1.57172	2.76167	1.58069	1.67561	1.7676	3.97853	4.23388	1.7838	1.70321	1.5957	1.5397	1.62063	1.66803	2.6188	1.65152	3.14881	2.00669	11.6911	2.37506	2.53162	1.83571	2.92538	2.20554	1.61693	2.14403	1.62564	3.43763	1.17262	0.770213	1.72823	3.3003	7.75144	5.91765	3.35994
STYXL2 (DUSP27)	1	1	20.4233	0.00983351	0.406639	0	0	0	245.193	82.9732	0.099362	0.116788	0.157509	11.2735	2.82342	0.826932	0.039168	0.174838	0.365828	0.088293	0.04739	0.0499225	0.451202	0.490239	0.101743	0.082602	0.086801	0.0632495	0.0480825	0.060411	0.0753235	0.013089	0.024954	0.03781	0.060706	0.043216	0.043168	0.027087	0.049286	0.0133465	0.037878	0.087273	37.2211	41.0102	0.0179245	0.0068865	0.179211	0.196062	0.098548
SYNPO2	3	0	104.928	0.0781844	0.96908	0.0473931	0.919992	23.9647	20.1945	262.545	47.9857	25.4113	3.30258	64.1467	79.7247	255.373	149.76	1.45139	1.5808	2.28441	0.508514	0.691419	2.44598	2.75586	1.86167	1.84507	1.53394	1.52308	2.39503	1.61605	32.3584	7.86159	0.208488	28.9053	54.0401	298.937	85.5091	157.833	262.765	27.7097	386.898	88.5203	11.3178	15.9138	2.57692	1.35834	14.2162	5.87668	50.1167
SYNPO2L	1	0	39.7983	0.424267	0.302352	0.0183304	0.0587207	0.476595	155.43	124.338	0.13405	0.151245	0.279963	0.190361	1.00836	0.242983	0.114937	0.148069	0.132386	0.196406	0.184959	0.214192	0.157996	0.141672	0.148261	0.164533	0.211377	0.159725	0.297305	0.185218	0.24406	0.139035	1.04866	0.377666	0.297081	0.108881	0.067032	0.064405	0.155774	3.33161	0.121366	0.366771	103.26	87.0309	0.0566855	0.043299	1.10763	0.416107	0.232843
TMEFF2	1	0	23.3559	0.00969798	1.20158	0.418232	0	0.516101	54.4271	0.062658	0.167158	0.05722	0.089402	0.126365	0.74819	0.189496	0.516654	9.6444	9.25133	7.23557	9.72635	9.13743	10.9031	13.4957	10.7512	13.8184	9.92163	6.79838	9.94533	10.9359	0.152086	4.1058	0	0.0743155	0.107279	0.588858	0.480421	0.261521	1.21074	0.27535	0.818622	0.157446	0.556672	0.0571225	0.019292	0.011107	0.07696	0.096714	0.0965725
TMT1B (METTL7B)	1	0	29.0691	0.363888	0.666915	0	0	1.52	56.9803	3.9603	1.0707	1.09924	2.1531	1.30506	1.22435	0.400034	0.403006	2.25534	4.17374	1.38758	0.349867	0.446507	3.12757	3.79397	7.23394	0.845068	1.34494	1.41078	1.92131	1.65017	0.796499	5.88393	0.312063	0.223393	0.522941	0.437727	16.2535	2.86864	0.321651	0.111295	0.27835	1.75053	99.4666	7.87061	11.3129	96.3935	1.75268	0.447747	16.4518
TNNC1	0	0	329.531	2.3041	7.39024	0.040672	0.182494	0.538473	157.58	6299.25	4.19297	2.63625	5.97367	4.98266	14.4739	8.10568	4.86665	0.812405	0.947659	1.09983	5.10968	5.7826	1.83439	1.10754	0.90685	1.21465	1.21762	0.876377	1.42036	1.25461	3.93541	1.38796	3.11261	3.62231	4.29085	2.32459	2.07496	0.849331	3.2025	1.15072	2.72814	3.90393	1748.45	3783.78	9.00926	1.05394	68.0866	6.17208	200.899
TNNC2	1	1	54.017	0.218617	5.42208	0.117185	0.165784	0.595399	41.43	7277.39	6.29481	4.57858	5.59226	5.36985	5.55441	6.66015	4.6823	2.75539	4.42099	7.41278	4.59162	4.41144	5.61949	5.99084	2.23084	2.97797	8.38465	6.18654	1.78348	2.07999	4.71831	1.3137	0.603663	2.72294	4.58113	3.89138	4.50543	3.43598	4.59446	1.42387	4.06011	6.78981	1.84307	0.984666	1.21034	0.540954	3.70215	9.02	5.3995
TNNI1	1	1	268.836	0.274291	0.403721	0	0.20392	0.0159112	1497.12	719.972	0.160006	0.132541	0.035524	0.16917	0.189042	0.233823	0.217972	0.021351	0.026795	0.0323845	0.04123	0.082876	0.0971055	0.035015	0.034902	0.040546	0.031323	0.024287	0.068272	0.038287	0.240973	0.031943	0.177607	0.4605	0.405272	0.165953	0.579119	0.096138	0.148544	0.701383	0.11772	0.293195	11.4814	0.813366	2.45758	0.903193	0.508013	0.989863	1.13907
TNNT2	1	1	598.807	0.0774951	12.0901	0	13.7838	1.06141	110.838	2.32263	0.531675	0.826843	1.49176	0.476806	4.60687	0.541601	10.0278	0.351901	6.00439	0.222128	0.179784	0.345627	18.6113	20.3373	1.03888	0.19644	0.1898	0.163812	0.242894	0.205531	1.07734	0.123405	0.199157	1.872	0.662805	0.56548	0.509104	0.106031	0.758435	4.1068	0.611393	1.62297	2397.29	2896.66	18.3274	0.323372	10.9657	1.13291	27.9144
TNNT3	2	3	54.7846	3.96405	0.118206	0.00508851	0.0287744	0	66.5488	2516.66	26.5203	18.1365	1.50737	5.42403	4.93979	8.99055	31.0392	0.249432	0.34393	0.189624	0.073122	0.257323	0.662907	0.584414	0.171433	0.160876	0.223691	0.127714	0.235381	0.211804	10.9377	0.215632	1.20557	10.5371	9.14715	4.24191	1.61262	2.40409	5.83397	1.81277	5.87986	18.6713	23.6713	34.3168	0.246026	0.210504	2.78399	9.51159	10.5039
TPPP3	2	2	22.7529	0	0.216742	1.10074	0.0867252	2.87017	26.6155	15.9882	17.9589	17.2572	1.54558	10.869	18.6743	11.3062	8.4847	73.1966	54.2727	44.1702	14.6123	18.2921	43.1666	45.8223	86.6469	128.121	24.8202	50.0939	171.054	74.6324	17.4412	0.519513	0.076124	25.1721	42.5856	36.2091	19.6427	18.0044	40.8537	11.3111	60.0322	69.6236	24.8354	6.77944	19.6166	0.899287	64.4365	5.6474	18.2342
TRIM55	1	0	89.0194	0.122469	0.118764	0	0.0620259	4.51604	92.3572	16.8004	0.091214	0.128793	0.023502	0.0339505	0.563879	0.033551	0.023192	0.054712	0.060874	0.054879	3.06237	2.53998	0.0694935	0.070727	0.06742	0.064189	0.039096	0.0274505	0.031638	0.020913	0.116103	0.202395	0.102335	0.0454525	0.18697	0.024815	0.056245	0	0.049242	0.015071	0.01976	0.455311	37.8405	21.2007	1.83169	10.5751	0.138454	0.223981	0.054465
TRIM72	1	0	43.1863	0.0928693	1.46363	0.00538238	0.140525	0.00409215	126.535	48.7052	0.063887	0.049574	0.019685	0.0492695	0.098328	0.049848	0.042193	0.229661	0.322758	0.19238	13.2526	12.1151	0.378588	0.369471	0.152852	0.206132	0.478807	0.204246	0.123544	0.084885	0.058729	0.0117645	0.0808	0.044772	0.051051	0.063537	0.052039	0.050778	0.083075	0.027038	0.075972	0.08059	0.053085	0.17114	0.028397	0.0109165	0.049636	0.1696	0.170624
TTN	1	0	32.3216	3.18272	0.936719	1.34888	0.862464	0.551227	23.4827	347.055	0.597239	0.572497	0.393668	0.580515	0.874259	0.587534	0.517066	0.078965	0.099188	0.208672	0.103796	0.192056	0.224774	0.150075	0.100886	0.130556	0.175366	0.122635	0.161999	0.128463	0.590919	0.347632	0.954509	0.609334	0.764664	0.588942	0.405574	0.452489	0.727604	0.311915	0.67098	0.75625	53.7604	63.8906	0.147918	0.12609	0.952443	0.902599	0.707242
XIRP1	0	2	62.3915	0.324075	0.00589218	0	0.0178855	0.0538157	776.654	128.096	0.103116	0.148758	0.061279	0.134313	0.193464	0.171138	0.055001	0.065201	0.052572	0.0552645	0.119136	0.148242	0.0810375	0.060702	0.059997	0.091874	0.052916	0.034959	0.0840395	0.089751	0.0872785	0.036571	0.361827	0.034095	0.023835	0.121103	0.074434	0.098634	0.082651	0.0380135	0.08606	0.048951	141.436	146.122	0.032751	0.038649	0.595204	0.260875	0.106631
aMyob-specific genes are defined as genes with an FPKM for Myob ≥20 and a ratio of FPKM for Myob to the average FPKM for five other cell types ≥20; FPKM, fragments per kilobase million from ENCODE cell culture RNA-seq (not strand-specific). Myob-hypom or Myob-hyperm DMRs, myoblast hypomethylated or hypermethylated DMRs with a methylation difference between myoblasts and six non-myoblast cell cult…
bCpG island (CGI) overlap of the promoter region irrespective of its DNA methylation status; CGI overlapping at least part of the transcription start site (TSS) -2kb to +2kb region; all of these CGIs were constitutively unmethylated except for the CGI at the SRPK3 promoter, which was usually, but not always, unmethylated.
cA constitutively unmethylated region (mostly unmethylated in almost all of 20 examined cell cultures and tissues) that was not characterized as a CGI (UCSC Genome Browser) was present at the promoter region (TSS -2kb to +2kb) which was elongated upstream and/or downstream specifically in myoblasts compared to at least four of the six cell cultures used for DMR determination (see footnote a). The…
dy, a constitutively unmethylated LMR is present in the promoter region (TSS -2 to +2kb) that is preferentially elongated in myoblasts; n, no; dnstrm, downstream; upstm, upstream. For CDH15, the constitutively unmethylated region was shortened to 1.6 kb upstream of the TSS by a hyperm DMR
ePromoter chromatin, States 1, 2, or 4; enhancer chromatin, States 3 (mixed Enh/Prom) or 7-11 in the Roadmap Epigenomics 18-state model; y, yes; n, no.
fA Myob-associated super-enhancer that displayed one or more subregions that was a Myob-hypom DMR or a Myob-associated LMR in myoblasts and not in any or at most two of the six other cell culture types (foreskin fib, HMEC, PrEC, ADS-adipocytes; IMR90, and H1-ESC)
g MyoD or CTCF binding in myoblasts (Unibind) at the TSS -2kb to +0.2kb region using the RefSeq Select promoter unless an alternative promoter was preferentially used in myoblasts; y, yes; n, no
hThe extension of the unmethylated promoter region is at an undocumented alternative first exon for DMBT1 in myoblasts, which is at the second RefSeq Select exon. No RNA-seq signal was at the first exon in myoblasts; however, there was not a strong correlation between methylation at the canonical upstream promoter and alternative promoter usage
[truncated: 27 more columns]

## Sheet: Table S2, Myob DMRs
Table S2. Myoblast DMRs in highly and preferentially expressed myoblast genes (Myob-specific genes): Characteristics of individual DMRs
									Chromatin state at the DMR in the given cell culture (Roadmap Epigenomics)c											CTCF binding motif (or n for no overlap)e				DMR overlap with CpG islands or shores
85 Myob-specific Genes associated Myob DMRsa	DMR coordinates (hg19)	DMR width in bp	DMR methylation difference (scale -1 to +1)	NCBI RefSeq gene ID	Vicinity of DMR relative to associated RefSeq Select isoformb	RefSeq Select TSS coordinate (hg19)	Gene strand	Distance from TSS to upstream end of DMR (negative for upstream of TSS)	Myob (E120)c	HMEC, mammary epithelial cell line (E119)	IMR90, fetal lung fib cell line (E017)	ESC, H1 (E003)	Skin fib (E055)	Psoas SkM (E100)		SkM DMR methylation difference or n for no overlap	SkM overlap width in bp or n for no overlap	MYOD motif in a Myob MyoD+ peak overlapping the Myob DMR (or n, no MYOD binding in Myob at the Myob DMR)d		CTCF motif sequence in CTCF+ peak in Myob	CTCF+ peak in HMEC	CTCF+ peak in ESC (H1)		Overlap of DMR with CGIf (%)	Overlap of CGI shore(s)f with DMR to the left (%)	Overlap of CGI shore(s)f with DMR to the right (%)	RefSeq Select TES coordinate (transcription end of gene, hg19)	Size of gene ABS (TES - TTS)	Main myoblast chromatin statec overlapping the DMR	DMR overlaps an alternate promoter used by Myob
ACTA1	chr1:229542570-229543956	1387	0.5065	NM_001100.4	Intergenic	229569841	-	25885	17_ReprPCWk;11_EnhWk	15_EnhBiv;17_ReprPCWk;11_EnhWk	15_EnhBiv;14_TssBiv;16_ReprPC;15_EnhBiv	14_TssBiv;15_EnhBiv	14_TssBiv;16_ReprPC;15_EnhBiv	9_EnhA1;3_TssFlnkU;18_Quies;11_EnhWk		n	n	n		n	n	n		60	n	n	229566992	2849	17_ReprPCWk	n
ACTA1	chr1:229506192-229506899	708	-0.5184	NM_145257.5	Intergenic	229478794	-	27397	15_EnhBiv;16_ReprPC;16_ReprPC	18_Quies;11_EnhWk	16_ReprPC;17_ReprPCWk	18_Quies	16_ReprPC;16_ReprPC;15_EnhBiv	6_TxWk;11_EnhWk;6_TxWk		-0.2681	305	n		n	n	n		n	n	n	229456762	22032	15_EnhBiv	n
ACTC1	chr15:35086828-35087149	322	0.3855	NM_005159.5	Promoter_dnstm	35087750	-	601	1_TssA	16_ReprPC	16_ReprPC	15_EnhBiv;14_TssBiv	15_EnhBiv;14_TssBiv	11_EnhWk;9_EnhA1		n	n	n		n	n	n		n	n	n	35082431	5319	1_TssA	n
ACTN2	chr1:236896618-236897093	476	-0.4688	NM_001103.4	Intragenic	236849799	+	46819	18_Quies	18_Quies	18_Quies	18_Quies	18_Quies	6_TxWk		-0.2496	286	n		CTCF_TACACGCTAGGTGGCCAAG	n	n		n	n	n	236927931	78132	18_Quies	n
ADAMTS5	chr21:28318273-28318748	476	-0.5153	NM_007038.5	Intragenic	28339407	-	20659	8_EnhG2	17_ReprPCWk	7_EnhG1	11_EnhWk	11_EnhWk;6_TxWk	11_EnhWk;6_TxWk		-0.3222	476	n		n	n	n		n	n	n	28290241	49166	8_EnhG2	n
ADAMTS5	chr21:28326867-28327610	744	-0.4211	NM_007038.5	Intragenic	28339407	-	11797	8_EnhG2	17_ReprPCWk	5_Tx	6_TxWk	6_TxWk;4_TssFlnkD;11_EnhWk;11_EnhWk	11_EnhWk;6_TxWk;6_TxWk		n	n	MYOD1_GCGCAGCTGTGCT		n	n	n		n	n	n	28290241	49166	8_EnhG2	n
ADAMTS5	chr21:28291218-28291645	428	-0.3594	NM_007038.5	Intragenic	28339407	-	47762	8_EnhG2;9_EnhA1	17_ReprPCWk	10_EnhA2	6_TxWk	6_TxWk	18_Quies		-0.3411	428	n		n	n	n		n	n	n	28290241	49166	8_EnhG2	n
ADORA1	chr1:203095303-203096229	927	0.2936	NM_000674.3	Promoter	203096854	+	-624	11_EnhWk;4_TssFlnkD	11_EnhWk;6_TxWk	15_EnhBiv;16_ReprPC	15_EnhBiv;11_EnhWk;6_TxWk	16_ReprPC	17_ReprPCWk;17_ReprPCWk;11_EnhWk		0.2272	296	n		CTCF_CAGCCAGAAGGGGGCGGAA	y	n		n	46	n	203136533	39679	11_EnhWk	n
ADORA1	chr1:203086596-203087314	719	0.3096	NM_000674.3	Intergenic	203096854	+	-9539	11_EnhWk	17_ReprPCWk;15_EnhBiv;16_ReprPC;17_ReprPCWk	16_ReprPC;16_ReprPC;15_EnhBiv	18_Quies;16_ReprPC;14_TssBiv	15_EnhBiv;16_ReprPC;16_ReprPC	18_Quies		n	n	n		CTCF_GGACCAGCAGGAGGCAGTG	y	y		n	n	n	203136533	39679	11_EnhWk	n
ADORA1	chr1:203113822-203114085	264	0.3296	NM_000674.3	Intragenic	203096854	+	16967	7_EnhG1	11_EnhWk	16_ReprPC;15_EnhBiv	11_EnhWk	15_EnhBiv	18_Quies		n	n	n		n	n	n		n	n	n	203136533	39679	7_EnhG1	n
ADORA1	chr1:203123107-203124388	1282	0.3563	NM_000674.3	Intragenic	203096854	+	26253	9_EnhA1;11_EnhWk	9_EnhA1;11_EnhWk	11_EnhWk	11_EnhWk;18_Quies	3_TssFlnkU;4_TssFlnkD;4_TssFlnkD;11_EnhWk;	18_Quies		n	n	n		n	n	n		n	n	n	203136533	39679	9_EnhA1	n
ADORA1	chr1:203085827-203086286	460	-0.2832	NM_000674.3	Intergenic	203096854	+	-10567	11_EnhWk	17_ReprPCWk	16_ReprPC	16_ReprPC	16_ReprPC	18_Quies		-0.2109	460	n		n	n	n		n	n	n	203136533	39679	11_EnhWk	n
ARPP21	chr3:35720375-35720629	255	-0.3555	NM_001385562.1	Intragenic Promoterg	35681017	+	39358	3_TssFlnkU	18_Quies	18_Quies	18_Quies	2_TssFlnk	3_TssFlnkU		n	n	n		n	n	n		n	n	n	35835978	154961	3_TssFlnkU	y
ARPP21	chr3:35785889-35786269	381	0.3703	NM_001385562.1	Intragenic	35681017	+	104872	18_Quies	18_Quies	13_Het	16_ReprPC;15_EnhBiv	13_Het	5_Tx;6_TxWk		n	n	n		n	n	n		n	n	n	35835978	154961	18_Quies	n
ARPP21	chr3:35721036-35721418	383	-0.5541	NM_001385562.1	Intragenic	35681017	+	40019	14_TssBiv;2_TssFlnk	18_Quies	18_Quies	18_Quies	18_Quies	2_TssFlnk		n	n	MYOD1_CTCCACCTGTCTC		n	n	n		n	n	n	35835978	154961	14_TssBiv	n
ASB5	chr4:177190106-177190468	363	-0.7244	NM_080874.4	Promoter	177190373	-	-95	1_TssA;10_EnhA2	18_Quies	10_EnhA2	18_Quies	4_TssFlnkD;2_TssFlnk;6_TxWk	1_TssA;2_TssFlnk		n	n	MYOD1_GACCAGCTGTTCA		n	n	n		n	n	n	177134824	55549	1_TssA	n
ASB5	chr4:177178886-177179158	273	-0.3928	NM_080874.4	Intragenic	177190373	-	11215	7_EnhG1;8_EnhG2	6_TxWk	6_TxWk	18_Quies	6_TxWk	6_TxWk;11_EnhWk		-0.4277	273	n		n	n	n		n	n	n	177134824	55549	7_EnhG1	n
ASB5	chr4:177159297-177159694	398	-0.377	NM_080874.4	Intragenic	177190373	-	30679	10_EnhA2;8_EnhG2	18_Quies	10_EnhA2	18_Quies	9_EnhA1	10_EnhA2		-0.354	398	n		n	n	n		n	n	n	177134824	55549	10_EnhA2	n
CASQ2	chr1:116314089-116314576	488	0.2572	NM_001232.4	Pre_promoter	116311335	-	-2753	9_EnhA1	9_EnhA1	11_EnhWk;4_TssFlnkD;17_ReprPCWk	4_TssFlnkD;11_EnhWk	4_TssFlnkD;17_ReprPCWk	11_EnhWk;18_Quies;6_TxWk		n	n	n		n	n	n		n	n	n	116242642	68693	9_EnhA1	n
CAV3	chr3:8775218-8776548	1331	-0.3575	NM_033337.3	Promoter	8775488	+	-270	1_TssA;1_TssA;3_TssFlnkU;3_TssFlnkU;	18_Quies	18_Quies;11_EnhWk	18_Quies	11_EnhWk;17_ReprPCWk	1_TssA;10_EnhA2		-0.4268	1331	MYOD1_TGACAGCTGTCCC		n	n	n		n	n	n	8788444	12956	1_TssA	n
CAVIN4	chr9:103432195-103432494	300	0.3351	NM_001018116.2	Intergenic	103340361	+	91833	18_Quies	18_Quies	18_Quies	10_EnhA2	13_Het	18_Quies		n	n	n		n	n	n		n	n	n	103350671	10310	18_Quies	n
CAVIN4	chr9:103344067-103344684	618	-0.3152	NM_001018116.2	Intragenic	103340361	+	3705	10_EnhA2;9_EnhA1;1_TssA;8_EnhG2	18_Quies	6_TxWk	5_Tx	6_TxWk	11_EnhWk;2_TssFlnk		-0.3209	618	n		n	n	n		n	n	n	103350671	10310	10_EnhA2	n
CCDC3	chr10:12988558-12989040	483	-0.496	NM_031455.4	Intragenic	13043713	-	54673	18_Quies;11_EnhWk	18_Quies	17_ReprPCWk	18_Quies	18_Quies	18_Quies		n	n	n		n	n	n		n	n	n	12938625	105088	18_Quies	n
CDH15	chr16:89235280-89236119	840	0.2596	NM_004933.3	Pre_promoter	89238156	+	-2036	6_TxWk	6_TxWk	16_ReprPC;17_ReprPCWk	17_ReprPCWk	15_EnhBiv	6_TxWk		n	n	n		n	n	n		n	9	n	89261900	23744	6_TxWk	n
CDH15	chr16:89236555-89237495	941	0.5358	NM_004933.3	Promoter	89238156	+	-1601	6_TxWk;11_EnhWk;4_TssFlnkD	11_EnhWk;4_TssFlnkD	16_ReprPC;15_EnhBiv;14_TssBiv	15_EnhBiv;14_TssBiv;16_ReprPC	16_ReprPC;14_TssBiv;15_EnhBiv	6_TxWk;10_EnhA2		n	n	n		n	n	n		n	100	n	89261900	23744	6_TxWk	n
CDH15	chr16:89249449-89250235	787	0.3185	NM_004933.3	Intragenic	89238156	+	11292	5_Tx	17_ReprPCWk	16_ReprPC	18_Quies	16_ReprPC;16_ReprPC;15_EnhBiv;17_ReprPCWk	18_Quies		n	n	n		n	n	n		n	n	n	89261900	23744	5_Tx	n
CDH15	chr16:89253733-89254623	891	0.2753	NM_004933.3	Intragenic	89238156	+	0	5_Tx	17_ReprPCWk	17_ReprPCWk	17_ReprPCWk	17_ReprPCWk	18_Quies		n	n	n		n	n	n		n	n	n	89261900	23744	5_Tx	n
CDH15	chr16:89255783-89257142	1360	0.2957	NM_004933.3	Intragenic	89238156	+	0	5_Tx	17_ReprPCWk	17_ReprPCWk	17_ReprPCWk	16_ReprPC;17_ReprPCWk	18_Quies		n	n	n		n	n	n		n	68	n	89261900	23744	5_Tx	n
CDH15	chr16:89257663-89260585	2923	0.5348	NM_004933.3	Intragenic	89238156	+	19507	6_TxWk;5_Tx;5_Tx	2_TssFlnk;17_ReprPCWk;4_TssFlnkD;17_ReprPCWk;	2_TssFlnk;11_EnhWk;4_TssFlnkD;11_EnhWk;	16_ReprPC;14_TssBiv;17_ReprPCWk;2_TssFlnk;	2_TssFlnk;14_TssBiv;14_TssBiv;3_TssFlnkU;	6_TxWk;18_Quies;6_TxWk;2_TssFlnk;		n	n	n		n	n	n		43;15	n	n	89261900	23744	6_TxWk	n
CDH15	chr16:89238353-89240293	1941	-0.3354	NM_004933.3	Promoter	89238156	+	196	1_TssA;3_TssFlnkU;1_TssA;3_TssFlnkU	6_TxWk	16_ReprPC	11_EnhWk	15_EnhBiv;14_TssBiv;14_TssBiv;15_EnhBiv	1_TssA;3_TssFlnkU;10_EnhA2;9_EnhA1		n	n	n		n	n	n		n	n	100	89261900	23744	1_TssA	n
CDH15	chr16:89240744-89241320	577	-0.3343	NM_004933.3	Intragenic	89238156	+	2587	3_TssFlnkU;1_TssA	6_TxWk;11_EnhWk	16_ReprPC;15_EnhBiv	18_Quies;11_EnhWk	15_EnhBiv	9_EnhA1		n	n	n		n	n	n		n	n	n	89261900	23744	3_TssFlnkU	n
CDH15	chr16:89241438-89241817	380	-0.3301	NM_004933.3	Intragenic	89238156	+	3281	3_TssFlnkU	11_EnhWk	16_ReprPC	18_Quies	15_EnhBiv	10_EnhA2		n	n	n		n	n	n		n	n	n	89261900	23744	3_TssFlnkU	n
CHRNA1	chr2:175641117-175642125	1009	0.2745	NM_000079.4	Intergenic	175629200	-	-11916	6_TxWk;11_EnhWk	6_TxWk	9_EnhA1	11_EnhWk	9_EnhA1;11_EnhWk	18_Quies		n	n	n		CTCF_TTATCACAAGAGGGCAGTG	y	y		n	n	n	175612320	16880	6_TxWk	n
CHRNA1	chr2:175637163-175637426	264	-0.2726	NM_000079.4	Intergenic	175629200	-	-7962	3_TssFlnkU	6_TxWk	9_EnhA1	9_EnhA1	9_EnhA1	10_EnhA2		-0.2181	258	n		n	n	n		n	n	n	175612320	16880	3_TssFlnkU	n
CKM	chr19:45831867-45832219	353	-0.3859	NM_001824.5	Intergenic	45826133	-	-6086	18_Quies	18_Quies	17_ReprPCWk	17_ReprPCWk	16_ReprPC	18_Quies;10_EnhA2		-0.5037	353	n		n	n	n		n	n	n	45809671	16462	18_Quies	n
COL11A1	chr1:103303617-103304055	439	-0.458	NR_134980.2	Intergenic	103574078	-	270023	18_Quies	18_Quies	11_EnhWk;18_Quies	18_Quies	18_Quies	18_Quies		-0.3975	439	n		n	n	n		n	n	n	103342029	232049	18_Quies	n
CRLF1	chr19:18718605-18718872	268	0.3	NM_004750.5	Promoter	18717609	-	-995	2_TssFlnk	15_EnhBiv	15_EnhBiv;16_ReprPC	15_EnhBiv	15_EnhBiv;14_TssBiv	16_ReprPC		n	n	n		n	n	n		52	n	n	18704047	13562	2_TssFlnk	n
CRLF1	chr19:18704237-18705223	987	0.306	NM_004750.5	Intragenic	18717609	-	12385	6_TxWk;6_TxWk;7_EnhG1;5_Tx	11_EnhWk;4_TssFlnkD;6_TxWk	6_TxWk;4_TssFlnkD	3_TssFlnkU;1_TssA	4_TssFlnkD;11_EnhWk	11_EnhWk;2_TssFlnk		n	n	n		n	n	n		19;n	n;100	n;n	18704047	13562	6_TxWk	n
CRLF1	chr19:18715787-18716781	995	0.3141	NM_004750.5	Promoter_dnstm	18717609	-	827	2_TssFlnk	16_ReprPC;17_ReprPCWk	16_ReprPC	15_EnhBiv	15_EnhBiv;14_TssBiv	17_ReprPCWk;14_TssBiv;16_ReprPC		0.4253;0.3084	446;445	n		n	n	n		56	n	n	18704047	13562	2_TssFlnk	n
CRLF1	chr19:18714597-18715286	690	-0.2587	NM_004750.5	Intragenic	18717609	-	2322	4_TssFlnkD	17_ReprPCWk	16_ReprPC	15_EnhBiv	15_EnhBiv	17_ReprPCWk		n	n	MYOD1_CTGCAGCTGCTGG		n	n	n		n	100	n	18704047	13562	4_TssFlnkD	n
DES	chr2:220273233-220273549	317	0.2989	NM_001927.4	Intergenic	220283099	+	-9549	11_EnhWk	18_Quies	9_EnhA1	17_ReprPCWk	11_EnhWk;15_EnhBiv	6_TxWk		n	n	n		n	n	n		n	n	n	220291456	8357	11_EnhWk	n
DES	chr2:220283858-220284394	537	-0.3433	NM_001927.4	Promoter_dnstm	220283099	+	758	1_TssA	17_ReprPCWk	16_ReprPC	16_ReprPC;15_EnhBiv	15_EnhBiv	1_TssA		-0.3292	212	n		n	n	n		n	n	100	220291456	8357	1_TssA	n
DES	chr2:220269177-220270343	1167	-0.301	NM_001927.4	Intergenic	220283099	+	-12755	9_EnhA1;3_TssFlnkU;9_EnhA1	18_Quies	11_EnhWk;9_EnhA1	11_EnhWk	11_EnhWk;6_TxWk	10_EnhA2;1_TssA;10_EnhA2		-0.3433;-0.4746	489;440	MYOD1_CACCGGCTGTGGC		CTCF_TCACCAAGAGGGGGCAGTA	n	n		n	n	n	220291456	8357	9_EnhA1	n
DES	chr2:220282517-220282945	429	-0.2585	NM_001927.4	Promoter	220283099	+	-153	3_TssFlnkU	17_ReprPCWk	15_EnhBiv	15_EnhBiv	16_ReprPC	10_EnhA2;1_TssA		-0.369	429	n		n	n	n		n	100	n	220291456	8357	3_TssFlnkU	n
DMBT1	chr10:124381235-124381782	548	0.2578	NM_001377530.1	Intragenic	124320270	+	60964	7_EnhG1	18_Quies	18_Quies	13_Het	13_Het	18_Quies		n	n	n		n	n	n		n	n	n	124403252	82982	7_EnhG1	n
DMBT1	chr10:124392866-124393822	957	0.3157	NM_001377530.1	Intragenic	124320270	+	0	5_Tx	18_Quies	17_ReprPCWk;18_Quies	18_Quies	13_Het	18_Quies		n	n	n		n	n	n		n	n	n	124403252	82982	5_Tx	n
DMBT1	chr10:124397566-124397914	349	0.3586	NM_001377530.1	LncRNA Promoter_Intragenic	124320270	+	77296	5_Tx	18_Quies	18_Quies	18_Quies	13_Het	18_Quies		n	n	n		n	n	n		n	n	n	124403252	82982	5_Tx	n
DMBT1	chr10:124400333-124400630	298	0.3003	NM_001377530.1	LncRNA Promoter_Intragenic	124320270	+	0	5_Tx	17_ReprPCWk	18_Quies	18_Quies	13_Het	18_Quies		n	n	n		n	n	n		n	n	n	124403252	82982	5_Tx	n
DOK7	chr4:3486529-3487753	1225	0.3653	NM_173660.5	Intragenic Promoterg	3465033	+	21496	9_EnhA1;9_EnhA1;3_TssFlnkU;10_EnhA2	3_TssFlnkU;4_TssFlnkD	16_ReprPC;16_ReprPC;15_EnhBiv	15_EnhBiv	16_ReprPC;15_EnhBiv	6_TxWk;9_EnhA1;11_EnhWk		0.3499	497	n		n	n	n		n	n	100	3496209	31176	9_EnhA1	y
DOK7	chr4:3494381-3494937	557	-0.3286	NM_173660.5	Intragenic	3465033	+	29347	9_EnhA1;3_TssFlnkU	6_TxWk	16_ReprPC	16_ReprPC;15_EnhBiv	16_ReprPC;15_EnhBiv	18_Quies		n	n	n		n	n	n		n	n	n	3496209	31176	9_EnhA1	n
ELN	chr7:73465393-73466365	973	0.2689	NM_000501.4	Intragenic	73442503	+	22889	6_TxWk;11_EnhWk;11_EnhWk;6_TxWk	17_ReprPCWk	6_TxWk;5_Tx	17_ReprPCWk;11_EnhWk	16_ReprPC;15_EnhBiv;14_TssBiv;16_ReprPC	18_Quies		-0.2658	548	n		CTCF_CTACCTGTAGGTGGCCAAC	y	n		n	n	n	73484237	41734	6_TxWk	n
ELN	chr7:73454618-73455405	788	0.2697	NM_000501.4	Intragenic	73442503	+	12114	6_TxWk	17_ReprPCWk;11_EnhWk	6_TxWk	6_TxWk;6_TxWk;11_EnhWk	15_EnhBiv	18_Quies		n	n	n		n	n	n		n	n	n	73484237	41734	6_TxWk	n
ELN	chr7:73442521-73443736	1216	0.2929	NM_000501.4	Promoter	73442503	+	17	4_TssFlnkD;2_TssFlnk;1_TssA	17_ReprPCWk	4_TssFlnkD;14_TssBiv;3_TssFlnkU;4_TssFlnkD	15_EnhBiv;17_ReprPCWk;11_EnhWk	15_EnhBiv;14_TssBiv	2_TssFlnk;1_TssA;1_TssA;2_TssFlnk		0.2896	1148	n		n	n	n		n	n	n	73484237	41734	4_TssFlnkD	n
ELN	chr7:73444015-73444707	693	0.3585	NM_000501.4	Promoter_dnstm	73442503	+	1512	4_TssFlnkD;1_TssA;2_TssFlnk	17_ReprPCWk	11_EnhWk;4_TssFlnkD	11_EnhWk;17_ReprPCWk	15_EnhBiv	2_TssFlnk;11_EnhWk;1_TssA;17_ReprPCWk		0.2896	207	n		n	n	n		n	n	n	73484237	41734	4_TssFlnkD	n
ELN	chr7:73406493-73406809	317	0.3652	NM_000501.4	Intergenic	73442503	+	-36010	10_EnhA2	11_EnhWk	9_EnhA1	18_Quies	15_EnhBiv	11_EnhWk		-0.3422	317	n		n	n	n		n	n	n	73484237	41734	10_EnhA2	n
F13A1	chr6:6244017-6244426	410	0.3574	NM_000129.4	Intragenic	6320895	-	76469	6_TxWk	17_ReprPCWk	12_ZNF/Rpts	18_Quies	13_Het	17_ReprPCWk		n	n	n		n	n	n		n	n	n	6144317	176578	6_TxWk	n
F13A1	chr6:6318719-6319042	324	0.3853	NM_000129.4	Promoter_dnstm	6320895	-	1853	2_TssFlnk	17_ReprPCWk	13_Het	17_ReprPCWk;11_EnhWk	17_ReprPCWk	17_ReprPCWk		n	n	n		n	n	n		n	n	n	6144317	176578	2_TssFlnk	n
F13A1	chr6:6474685-6475242	558	-0.3712	NR_026970.1	Intergenic	6623059	-	-147816	18_Quies;11_EnhWk;6_TxWk	18_Quies	12_ZNF/Rpts	18_Quies	12_ZNF/Rpts;13_Het	17_ReprPCWk		-3678	558	MYOD1_GGCCACCTGTTGT		CTCF_TCCCCGCCAGGGGGCGCAC	n	n		n	n	n	6346698	276361	18_Quies	n
GFRA1	chr10:118055832-118056166	335	0.3997	NM_005264.8	Intergenic	118032718	-	-23448	18_Quies	17_ReprPCWk	18_Quies	18_Quies	18_Quies	18_Quies		n	n	n		n	n	n		n	n	n	117816436	216282	18_Quies	n
GFRA1	chr10:118014240-118014683	444	-0.4084	NM_005264.8	Intragenic	118032718	-	18035	9_EnhA1	18_Quies	18_Quies	18_Quies	17_ReprPCWk	17_ReprPCWk		n	n	MYOD1_CCACAGCTGTTGG		n	n	n		n	n	n	117816436	216282	9_EnhA1	n
GRIA1	chr5:153201916-153202177	262	-0.341	NR_157093.2	Intergenic	152870230	+	0	6_TxWk	18_Quies	18_Quies	18_Quies	18_Quies	18_Quies		-0.2889	262	n		n	n	n		n	n	n	153193429	323199	6_TxWk	n
HEYL	chr1:40075060-40076088	1029	0.4276	NM_014571.4	Intergenic	40105315	-	-29226	6_TxWk	18_Quies	17_ReprPCWk;16_ReprPC	14_TssBiv;16_ReprPC	14_TssBiv;16_ReprPC;15_EnhBiv	18_Quies		n	n	n		CTCF_CGGCCGCCAGAGGGCGCTT	y	y		n	n	n	40105315	4077	6_TxWk	n
HEYL	chr1:40100844-40102292	1449	-0.3919	NM_014571.4	Intragenic	40105315	-	3023	3_TssFlnkU;1_TssA;8_EnhG2	16_ReprPC;17_ReprPCWk	16_ReprPC	17_ReprPCWk;16_ReprPC	16_ReprPC	6_TxWk;6_TxWk;2_TssFlnk;1_TssA;		n	n	MYOD1_GACCATCTGTTGG		n	n	n		n	n	n	40089107	16208	3_TssFlnkU	n
HEYL	chr1:40102552-40102888	337	-0.3923	NM_014571.4	Intragenic	40105315	-	2427	8_EnhG2	17_ReprPCWk	16_ReprPC	16_ReprPC	16_ReprPC	6_TxWk;2_TssFlnk		n	n	n		n	n	n		n	n	n	40089107	16208	8_EnhG2	n
HEYL	chr1:40104559-40104831	273	-0.4895	NM_014571.4	Promoter	40105315	-	484	1_TssA	16_ReprPC	16_ReprPC	14_TssBiv	16_ReprPC	2_TssFlnk		n	n	n		n	n	n		n	100	n	40089107	16208	1_TssA	n
HEYL	chr1:40105902-40106233	332	-0.377	NM_014571.4	Promoter	40105315	-	-918	3_TssFlnkU	17_ReprPCWk	16_ReprPC	16_ReprPC;14_TssBiv	16_ReprPC	10_EnhA2		n	n	n		n	n	n		n	n	100	40089107	16208	3_TssFlnkU	n
HRC	chr19:49639650-49640466	817	-0.2512	NM_003660.4	Intragenich	49622801	+	16848	9_EnhA1;11_EnhWk;18_Quies	6_TxWk	9_EnhA1;11_EnhWk	7_EnhG1;6_TxWk	17_ReprPCWk	11_EnhWk;6_TxWk;6_TxWk		-0.3356	414	n		n	n	n		n	n	n	49654283	31482	9_EnhA1	n
HRC	chr19:49633591-49633944	354	-0.2645	NM_003660.4	Intragenich	49622801	+	10789	17_ReprPCWk	6_TxWk	18_Quies	6_TxWk	16_ReprPC	6_TxWk		-0.2528	285	n		n	n	n		81 of a 0.29 kb CGI	n	n	49654283	31482	17_ReprPCWk	n
HSPB3	chr5:53751000-53751410	411	-0.3449	NM_006308.3	Promoter	53751529	+	-118	9_EnhA1;3_TssFlnkU	18_Quies	9_EnhA1;11_EnhWk	18_Quies	3_TssFlnkU;9_EnhA1	10_EnhA2		n	n	n		n	n	n		n	n	n	53752207	678	9_EnhA1	n
IGF2	chr11:2157534-2158437	904	0.3956	NM_000612.6	Intragenic Promoterg	2160619	-	2182	2_TssFlnk	16_ReprPC	14_TssBiv;15_EnhBiv	15_EnhBiv;14_TssBiv	14_TssBiv;2_TssFlnk;4_TssFlnkD	17_ReprPCWk;2_TssFlnk		0.3305	904	n		n	n	n		n	100	n	2150347	10272	2_TssFlnk	y
IGF2	chr11:2161935-2162929	995	0.3111	NM_000612.6	Promoter	2160619	-	-1315	1_TssA;2_TssFlnk;1_TssA;2_TssFlnk	16_ReprPC;15_EnhBiv;16_ReprPC	16_ReprPC;15_EnhBiv;16_ReprPC	16_ReprPC;14_TssBiv	16_ReprPC;14_TssBiv	14_TssBiv;17_ReprPCWk;16_ReprPC		0.256	395	n		n	n	n		55	n	n	2150347	10272	1_TssA	n
IGF2	chr11:2163807-2164207	401	0.4093	NM_000612.6	Pre_promoter	2160619	-	-3588	3_TssFlnkU;9_EnhA1	15_EnhBiv	15_EnhBiv	16_ReprPC	15_EnhBiv	17_ReprPCWk		n	n	n		n	n	n		n	100	100	2150347	10272	3_TssFlnkU	n
IGFBP3	chr7:45962089-45962467	379	0.2925	NM_000598.5	Promoter	45960871	-	-1217	3_TssFlnkU	11_EnhWk	3_TssFlnkU	14_TssBiv	4_TssFlnkD	2_TssFlnk		0.2105	284	n		n	n	n		n	n	100	45951844	9027	3_TssFlnkU	n
IGFBP3	chr7:45961028-45961927	900	0.4553	NM_000598.5	Promoter	45960871	-	-1056	3_TssFlnkU;10_EnhA2	15_EnhBiv;14_TssBiv;11_EnhWk	4_TssFlnkD;2_TssFlnk;11_EnhWk	14_TssBiv	4_TssFlnkD;2_TssFlnk;14_TssBiv	14_TssBiv;17_ReprPCWk;16_ReprPC		n	n	n		n	n	n		36	n	n	45951844	9027	3_TssFlnkU	n
IGFBP3	chr7:45983749-45984014	266	-0.3303	NM_000598.5	Intergenic	45960871	-	-22877	11_EnhWk;18_Quies	18_Quies	18_Quies	18_Quies	18_Quies	18_Quies		n	n	n		n	n	n		n	n	n	45951844	9027	11_EnhWk	n
IGFBP3	chr7:46054892-46055553	662	-0.3018	NM_000598.5	Intergenic	45960871	-	-94020	4_TssFlnkD;3_TssFlnkU;9_EnhA1	18_Quies	11_EnhWk;18_Quies	9_EnhA1;10_EnhA2;9_EnhA1	11_EnhWk;18_Quies;18_Quies	11_EnhWk;10_EnhA2		-0.3601	606	MYOD1_CTGCAGCTGCTGT		n	n	n		n	n	n	45951844	9027	4_TssFlnkD	n
IGFBP3	chr7:46323530-46323981	452	-0.2698	NM_000598.5	Intergenic	45960871	-	-362658	18_Quies	18_Quies	18_Quies	11_EnhWk;6_TxWk	18_Quies	18_Quies		n	n	n		n	n	n		n	n	n	45951844	9027	18_Quies	n
IGFBP3	chr7:46306672-46307329	658	-0.4315	NM_000598.5	Intergenic	45960871	-	-346458	18_Quies	18_Quies	18_Quies	18_Quies	17_ReprPCWk	18_Quies		-0.4159	526	n		n	n	n		n	n	n	45951844	9027	18_Quies	n
IP6K3	chr6:33713222-33713658	437	-0.495	NM_054111.5	Promoter_dnstm	33714682	-	1024	1_TssA	11_EnhWk	9_EnhA1	11_EnhWk	9_EnhA1;11_EnhWk	1_TssA		-0.4092	437	n		n	n	n		n	n	n	33689439	25243	1_TssA	n
JSRP1	chr19:2255461-2257015	1555	-0.3961	NM_144616.4	Promoter	2256416	-	-599	1_TssA;2_TssFlnk;1_TssA;3_TssFlnkU	17_ReprPCWk;18_Quies	17_ReprPCWk	17_ReprPCWk	16_ReprPC;16_ReprPC;15_EnhBiv;14_TssBiv;	1_TssA;10_EnhA2		-0.4655	1465	MYOD1_GGCCACCTGTTGC		CTCF_TGGCCCAGAGAGGGCGGGA	n	n		n	n	32	2252251	4165	1_TssA	n
KCNJ6	chr21:38988434-38988835	402	-0.3696	NM_002240.5	Intragenic	39288760	-	299925	6_TxWk;5_Tx	17_ReprPCWk	17_ReprPCWk	18_Quies	17_ReprPCWk	18_Quies		-0.2689	402	n		n	n	n		n	n	n	38979675	309085	6_TxWk	n
KCNJ6	chr21:38995326-38995609	284	-0.3644	NM_002240.5	Intragenic	39288760	-	293151	6_TxWk	18_Quies	16_ReprPC	18_Quies	17_ReprPCWk	11_EnhWk		-0.2259	284	n		n	n	n		n	n	n	38979675	309085	6_TxWk	n
KLHL41	chr2:170366300-170367246	947	-0.7385	NM_006063.3	Promoter	170366212	+	-87	1_TssA;3_TssFlnkU	18_Quies	6_TxWk;11_EnhWk	18_Quies	6_TxWk;11_EnhWk	1_TssA		-0.4889	626	n		n	n	n		n	n	n	170382768	16556	1_TssA	n
LRRC17	chr7:102574639-102574969	331	-0.276	NM_001031692.3	Intragenic	102553447	+	21191	8_EnhG2	18_Quies	8_EnhG2	9_EnhA1;3_TssFlnkU	3_TssFlnkU	18_Quies		n	n	n		n	n	n		n	n	n	102451636	101811	8_EnhG2	n
MRAS	chr3:138066215-138066829	615	0.2877	NM_001085049.3	Promoter	138067421	+	591	1_TssA;18_Quies	2_TssFlnk;11_EnhWk	3_TssFlnkU;10_EnhA2	2_TssFlnk;17_ReprPCWk	1_TssA;3_TssFlnkU	2_TssFlnk;1_TssA		n	n	n		n	n	n		n	29	n	138124375	56954	1_TssA	n
MRAS	chr3:138127568-138127922	355	-0.2626	NM_001085049.3	Intergenic	138067421	+	60146	9_EnhA1	17_ReprPCWk	6_TxWk	9_EnhA1	17_ReprPCWk	18_Quies		n	n	MYOD1_TTGCAGCTGTTAA		n	n	n		n	n	n	138124375	56954	9_EnhA1	n
MSTN	chr2:190899233-190899493	261	-0.4612	NM_005259.3	Intergenic	190927455	-	27962	18_Quies	17_ReprPCWk	17_ReprPCWk	18_Quies	18_Quies	18_Quies		-0.2375	261	n		n	n	n		n	n	n	190920426	7029	18_Quies	n
MUSK	chr9:113430807-113431614	808	-0.6787	NM_005592.4	Promoter	113431071	+	-264	1_TssA;3_TssFlnkU	18_Quies	10_EnhA2;18_Quies	18_Quies	18_Quies	1_TssA;2_TssFlnk;1_TssA;2_TssFlnk		n	n	MYOD1_AGCCAGCTGGTGA		n	n	n		n	n	n	113568838	137767	1_TssA	n
MUSK	chr9:113529964-113530277	314	-0.3537	NM_005592.4	Intragenic	113431071	+	98893	7_EnhG1	18_Quies	9_EnhA1	18_Quies	3_TssFlnkU	6_TxWk;10_EnhA2		-0.3129	314	n		n	n	n		n	n	n	113568838	137767	7_EnhG1	n
MYBPH	chr1:203147039-203147366	328	-0.2661	NM_004997.3	Pre_promoter	203144954	-	-2084	9_EnhA1	18_Quies	9_EnhA1	6_TxWk	4_TssFlnkD;3_TssFlnkU	10_EnhA2		-0.2632	265	n		n	n	n		n	n	n	203136939	8015	9_EnhA1	n
MYF5	chr12:81109258-81109952	695	-0.4823	NM_005593.3	Promoter	81110691	+	-1433	3_TssFlnkU;1_TssA	16_ReprPC	18_Quies	15_EnhBiv	17_ReprPCWk	17_ReprPCWk		0.2341	322	n		n	n	n		n	100	n	81113450	2759	3_TssFlnkU	n
MYF5	chr12:81110239-81111781	1543	-0.4066	NM_005593.3	Promoter	81110691	+	-452	1_TssA;3_TssFlnkU	16_ReprPC	18_Quies	16_ReprPC;15_EnhBiv	12_ZNF/Rpts;17_ReprPCWk;13_Het;18_Quies	2_TssFlnk;17_ReprPCWk;18_Quies		n	n	n		n	n	n		26	n	n	81113450	2759	1_TssA	n
MYF6	chr12:81092323-81092594	272	-0.6718	NM_002469.3	Intergenic	81101413	+	-9090	3_TssFlnkU;1_TssA	17_ReprPCWk	18_Quies	18_Quies	11_EnhWk	2_TssFlnk		n	n	n		n	n	n		n	n	n	81103253	1840	3_TssFlnkU	n
MYF6	chr12:81096310-81097127	818	-0.4743	NM_002469.3	Pre_promoter	81101413	+	-5103	3_TssFlnkU;1_TssA;3_TssFlnkU	11_EnhWk;17_ReprPCWk	11_EnhWk;4_TssFlnkD;6_TxWk	15_EnhBiv;16_ReprPC;17_ReprPCWk	3_TssFlnkU;11_EnhWk	1_TssA;3_TssFlnkU		-0.3271	566	n		n	n	n		n	n	n	81103253	1840	3_TssFlnkU	n
MYF6	chr12:81103520-81104070	551	-0.465	NM_002469.3	Gene_dnstm	81101413	+	2107	1_TssA;3_TssFlnkU	17_ReprPCWk	18_Quies	14_TssBiv;15_EnhBiv;16_ReprPC	18_Quies	1_TssA;2_TssFlnk		-0.3524	551	n		n	n	n		n	n	100	81103253	1840	1_TssA	n
MYF6	chr12:81104175-81104473	299	-0.4617	NM_002469.3	Gene_dnstm	81101413	+	2762	1_TssA	17_ReprPCWk	18_Quies	14_TssBiv;15_EnhBiv	18_Quies	1_TssA		-0.3524	284	n		CTCF_GTACCTCCAGGGGGCACTG	y	y		n	n	100	81103253	1840	1_TssA	n
MYH3	chr17:10561317-10561670	354	-0.4277	NM_002470.4	Promoter	10560626	-	-1044	10_EnhA2	18_Quies	6_TxWk	18_Quies	18_Quies	6_TxWk		-0.2193	237	MYOD1_AGGCAGCTGTCGC		n	n	n		n	n	n	10531849	28777	10_EnhA2	n
MYH7	chr14:23911852-23912355	504	0.3722	NM_000257.4	Intergenic	23904869	-	-7486	17_ReprPCWk	17_ReprPCWk	16_ReprPC	11_EnhWk;9_EnhA1	16_ReprPC	9_EnhA1;10_EnhA2		-0.3101	482	n		n	n	n		n	n	n	23881949	22920	17_ReprPCWk	n
MYH7	chr14:23904929-23905272	344	-0.2772	NM_000257.4	Promoter	23904869	-	-59	11_EnhWk;4_TssFlnkD	17_ReprPCWk	16_ReprPC	18_Quies	16_ReprPC	10_EnhA2		-0.2806	344	n		n	n	n		n	n	n	23881949	22920	11_EnhWk	n
MYH7	chr14:23903786-23904329	544	0.2576	NM_000257.4	Promoter_dnstm	23904869	-	539	17_ReprPCWk	17_ReprPCWk	16_ReprPC	18_Quies	16_ReprPC	10_EnhA2		-0.2806	117	n		n	n	n		n	n	n	23881949	22920	17_ReprPCWk	n
MYH8	chr17:10314560-10314872	313	0.2555	NM_002472.3	Intragenic	10325267	-	10394	18_Quies	13_Het	18_Quies	18_Quies	13_Het	18_Quies		n	n	n		n	n	n		n	n	n	10293639	31628	18_Quies	n
MYH8	chr17:10309940-10310244	305	0.2657	NM_002472.3	Intragenic	10325267	-	15022	18_Quies	13_Het	18_Quies	18_Quies	18_Quies	18_Quies		n	n	n		n	n	n		n	n	n	10293639	31628	18_Quies	n
MYH8	chr17:10298371-10298723	353	0.3355	NM_002472.3	Intragenic	10325267	-	0	18_Quies	12_ZNF/Rpts	18_Quies	18_Quies	13_Het	18_Quies		n	n	n		n	n	n		n	n	n	10293639	31628	18_Quies	n
MYH8	chr17:10318612-10318996	385	-0.3262	NM_002472.3	Intragenic	10325267	-	6270	18_Quies	13_Het	18_Quies	18_Quies	13_Het	18_Quies		n	n	n		CTCF_AAGTCAGCAGATGGCGCGA	n	n		n	n	n	10293639	31628	18_Quies	n
MYL11	chr16:30383185-30383758	574	-0.3585	NM_015527.4	Promoter	30386123	-	1201	3_TssFlnkU	6_TxWk	6_TxWk	6_TxWk	11_EnhWk;2_TssFlnk	9_EnhA1		-0.4637	574	n		n	n	n		n	n	100	30389312	3190	3_TssFlnkU	n
MYL2	chr12:111364840-111365729	890	-0.3285	NM_000432.4	Intergenic	111358383	-	-6456	17_ReprPCWk	18_Quies	17_ReprPCWk	6_TxWk	17_ReprPCWk	6_TxWk;10_EnhA2		-0.251	890	n		n	n	n		n	n	n	111348649	9734	17_ReprPCWk	n
MYL4	chr17:45282222-45282522	301	-0.4148	NM_002476.2	Pre_promoter	45286714	+	-4492	3_TssFlnkU	11_EnhWk	9_EnhA1	17_ReprPCWk	4_TssFlnkD;11_EnhWk	9_EnhA1		n	n	n		n	n	n		n	n	n	45301045	14331	3_TssFlnkU	n
MYMK	chr9:136374248-136375348	1101	0.4142	NM_001080483.3	Intergenic	136390081	-	14733	11_EnhWk	11_EnhWk	15_EnhBiv;16_ReprPC	11_EnhWk	16_ReprPC;15_EnhBiv;14_TssBiv	17_ReprPCWk		-0.4508	n	n		n	n	n		n	n	n	136390081	10374	11_EnhWk	n
MYMK	chr9:136376362-136376802	441	-0.3608	NM_001080483.3	Intergenic	136390081	-	13279	6_TxWk	6_TxWk	17_ReprPCWk	17_ReprPCWk	16_ReprPC;12_ZNF/Rpts	17_ReprPCWk		-0.4243	n	n		n	n	n		n	n	n	136390081	10374	6_TxWk	n
MYO18B	chr22:26320408-26320670	263	0.3501	NM_032608.7	Intragenic	26138155	+	182253	5_Tx	13_Het	13_Het	11_EnhWk	13_Het	6_TxWk		n	n	n		n	n	n		n	n	n	26427011	288856	5_Tx	n
MYO18B	chr22:26231187-26231637	451	0.3523	NM_032608.7	Intragenic	26138155	+	93032	5_Tx	18_Quies	13_Het	18_Quies	13_Het	6_TxWk		n	n	n		n	n	n		n	n	n	26427011	288856	5_Tx	n
MYO18B	chr22:26220638-26221517	880	0.3611	NM_032608.7	Intragenic	26138155	+	82483	5_Tx	18_Quies;13_Het	13_Het	18_Quies	17_ReprPCWk	5_Tx;6_TxWk		n	n	n		n	n	n		n	n	n	26427011	288856	5_Tx	n
MYO18B	chr22:26291905-26292457	553	0.3684	NM_032608.7	Intragenic	26138155	+	153750	5_Tx	13_Het	13_Het	6_TxWk	13_Het	5_Tx		n	n	n		n	n	n		n	n	n	26427011	288856	5_Tx	n
MYO18B	chr22:26298395-26298667	273	0.3697	NM_032608.7	Intragenic	26138155	+	160240	5_Tx	13_Het;12_ZNF/Rpts	13_Het	6_TxWk	13_Het	6_TxWk;5_Tx		n	n	n		n	n	n		n	n	n	26427011	288856	5_Tx	n
MYO18B	chr22:26452659-26453226	568	0.3705	NM_032608.7	Intergenic	26138155	+	314504	5_Tx	13_Het	12_ZNF/Rpts	18_Quies	18_Quies	5_Tx		n	n	n		n	n	n		n	n	n	26427011	288856	5_Tx	n
MYO18B	chr22:26391828-26392234	407	0.371	NM_032608.7	Intragenic	26138155	+	253673	5_Tx	12_ZNF/Rpts	13_Het	18_Quies	13_Het	6_TxWk		n	n	n		n	n	n		n	n	n	26427011	288856	5_Tx	n
MYO18B	chr22:26336926-26337508	583	0.3719	NM_032608.7	Intragenic	26138155	+	198771	5_Tx;7_EnhG1	13_Het	13_Het	6_TxWk;11_EnhWk;6_TxWk	13_Het	10_EnhA2;6_TxWk		n	n	n		n	n	n		n	n	n	26427011	288856	5_Tx	n
MYO18B	chr22:26394078-26394491	414	0.3743	NM_032608.7	Intragenic	26138155	+	255923	6_TxWk;5_Tx	13_Het	13_Het	18_Quies	13_Het	6_TxWk		-0.2808	414	n		n	n	n		n	n	n	26427011	288856	6_TxWk	n
MYO18B	chr22:26464683-26465265	583	0.3752	NM_032608.7	Intergenic	26138155	+	326528	18_Quies	12_ZNF/Rpts;13_Het	13_Het	11_EnhWk;18_Quies	13_Het	11_EnhWk		n	n	n		n	n	n		n	n	n	26427011	288856	18_Quies	n
MYO18B	chr22:26415719-26416346	628	0.3766	NM_032608.7	Intragenic	26138155	+	277564	5_Tx	13_Het	13_Het	18_Quies	13_Het	6_TxWk		n	n	n		n	n	n		n	n	n	26427011	288856	5_Tx	n
MYO18B	chr22:26368405-26368875	471	0.378	NM_032608.7	Intragenic	26138155	+	230250	5_Tx	13_Het	13_Het	10_EnhA2;18_Quies	13_Het	6_TxWk		n	n	n		n	n	n		n	n	n	26427011	288856	5_Tx	n
MYO18B	chr22:26436232-26437028	797	0.3794	NM_032608.7	Intergenic	26138155	+	298077	6_TxWk	13_Het	13_Het	18_Quies	13_Het	11_EnhWk;17_ReprPCWk		n	n	n		n	n	n		n	n	n	26427011	288856	6_TxWk	n
MYO18B	chr22:26286591-26287184	594	0.3882	NM_032608.7	Intragenic	26138155	+	148436	5_Tx	13_Het	12_ZNF/Rpts	6_TxWk	13_Het	6_TxWk		n	n	n		n	n	n		n	n	n	26427011	288856	5_Tx	n
MYO18B	chr22:26325946-26327353	1408	0.3917	NM_032608.7	Intragenic	26138155	+	187791	5_Tx	13_Het	13_Het	11_EnhWk;6_TxWk	13_Het	6_TxWk		n	n	n		n	n	n		n	n	n	26427011	288856	5_Tx	n
MYO18B	chr22:26357605-26358331	727	0.4002	NM_032608.7	Intragenic	26138155	+	219450	5_Tx	13_Het	13_Het	18_Quies	13_Het	6_TxWk		n	n	n		n	n	n		n	n	n	26427011	288856	5_Tx	n
MYO18B	chr22:26420315-26420748	434	0.4257	NM_032608.7	Intragenic	26138155	+	282160	5_Tx	13_Het	12_ZNF/Rpts	18_Quies	12_ZNF/Rpts	6_TxWk		n	n	n		n	n	n		n	n	n	26427011	288856	5_Tx	n
MYO18B	chr22:26229081-26229511	431	0.436	NM_032608.7	Intragenic	26138155	+	90926	5_Tx	18_Quies	13_Het	18_Quies	13_Het	6_TxWk		-0.3964	347	n		n	n	n		n	n	n	26427011	288856	5_Tx	n
MYO18B	chr22:26330489-26331325	837	0.4687	NM_032608.7	Intragenic	26138155	+	192334	5_Tx	13_Het	13_Het	9_EnhA1	13_Het	6_TxWk		n	n	n		n	n	n		n	n	n	26427011	288856	5_Tx	n
MYO18B	chr22:26331843-26332133	291	0.4875	NM_032608.7	Intragenic	26138155	+	193688	5_Tx	13_Het	13_Het	9_EnhA1;11_EnhWk	13_Het	6_TxWk		n	n	n		n	n	n		n	n	n	26427011	288856	5_Tx	n
MYO18B	chr22:26141072-26142060	989	-0.5613	NM_032608.7	Intragenic	26138155	+	2917	9_EnhA1;1_TssA;3_TssFlnkU;8_EnhG2	18_Quies	18_Quies	18_Quies	17_ReprPCWk;11_EnhWk	1_TssA;3_TssFlnkU;10_EnhA2		-0.3405	989	MYOD1_TTTCAGCTGTTTC		n	n	n		n	n	n	26427011	288856	9_EnhA1	n
MYO18B	chr22:26137321-26139162	1842	-0.4646	NM_032608.7	Promoter	26138155	+	-834	1_TssA;3_TssFlnkU;18_Quies	18_Quies	13_Het	18_Quies	16_ReprPC;16_ReprPC;17_ReprPCWk;15_EnhBiv	1_TssA;9_EnhA1;10_EnhA2;18_Quies		-0.388	1805	MYOD1_ACTCAGCTGCTGC		CTCF_TGGCCAGGAGACGGCAGCC	n	n		n	n	n	26427011	288856	1_TssA	n
MYO18B	chr22:26154213-26154599	387	-0.443	NM_032608.7	Intragenic	26138155	+	16058	9_EnhA1	11_EnhWk	18_Quies	18_Quies	6_TxWk	11_EnhWk		-0.3839	387	MYOD1_CATCACCTGTTGC		n	n	n		n	n	n	26427011	288856	9_EnhA1	n
MYO18B	chr22:26150475-26151360	886	-0.4092	NM_032608.7	Intragenic	26138155	+	12320	3_TssFlnkU;10_EnhA2	18_Quies	11_EnhWk;18_Quies;13_Het	18_Quies	10_EnhA2	1_TssA;10_EnhA2		-0.3935	886	n		n	n	n		n	n	n	26427011	288856	3_TssFlnkU	n
MYO18B	chr22:26143004-26144157	1154	-0.3655	NM_032608.7	Intragenic	26138155	+	4849	10_EnhA2;9_EnhA1;3_TssFlnkU;8_EnhG2	11_EnhWk;18_Quies	9_EnhA1;18_Quies;11_EnhWk	18_Quies	9_EnhA1	10_EnhA2;9_EnhA1		-0.3712;-0.4013	459;393	n		n	n	n		n	n	n	26427011	288856	10_EnhA2	n
MYOD1	chr11:17733204-17734320	1117	0.389	NM_002478.5	Intergenic	17741118	+	-7914	18_Quies	17_ReprPCWk	17_ReprPCWk	16_ReprPC	16_ReprPC	10_EnhA2;6_TxWk		n	n	n		n	n	n		n	n	n	17743683	2565	18_Quies	n
MYOD1	chr11:17739392-17740811	1420	0.5036	NM_002478.5	Promoter	17741118	+	-1726	6_TxWk;2_TssFlnk	17_ReprPCWk;16_ReprPC	16_ReprPC	16_ReprPC;14_TssBiv	16_ReprPC	6_TxWk;1_TssA;10_EnhA2		n	n	n		n	n	n		n	98	n	17743683	2565	6_TxWk	n
MYOD1 (LINC02729)	chr11:17705014-17705491	478	-0.3103	NM_02478.5 (NR_132279.1)	Intergenic	17718486	-	12994	9_EnhA1	17_ReprPCWk	17_ReprPCWk	17_ReprPCWk	17_ReprPCWk	10_EnhA2		n	n	MYOD1_TGGCAGTTGCTGC		n	n	n		n	n	n	17716814	1672	9_EnhA1	n
MYOD1 (LINC02729)	chr11:17709531-17710304	774	-0.3944	NM_02478.5 (NR_132279.1)	Intergenic	17718486	-	-8181	9_EnhA1	17_ReprPCWk	17_ReprPCWk	17_ReprPCWk	17_ReprPCWk	9_EnhA1;10_EnhA2		n	n	MYOD1_CAGCAGCTGTTGC		n	n	n		n	n	n	17716814	1672	9_EnhA1	n
MYOG	chr1:203051471-203052022	552	0.2584	NM_002479.6	Gene_dnstm	203055140	-	3117	10_EnhA2;6_TxWk	18_Quies	16_ReprPC	11_EnhWk	16_ReprPC	10_EnhA2;9_EnhA1		n	n	n		n	n	n		n	n	n	203052257	2883	10_EnhA2	n
MYPN	chr10:69881111-69882217	1107	-0.4402	NM_032578.4	Intragenic	69869245	+	-11865	8_EnhG2;3_TssFlnkU;9_EnhA1;11_EnhWk	6_TxWk	18_Quies;18_Quies;12_ZNF/Rpts	18_Quies	5_Tx;6_TxWk	10_EnhA2		-0.2892	198	n		n	n	n		n	n	n	69971774	102529	8_EnhG2	n
NCAM1	chr11:112880030-112880342	313	0.3826	NM_181351.5	Intragenic	112832142	+	47888	6_TxWk	18_Quies	12_ZNF/Rpts	18_Quies	18_Quies	18_Quies		n	n	n		n	n	n		n	n	n	113149158	317016	6_TxWk	n
NCAM1	chr11:113060932-113061381	450	-0.4178	NM_181351.5	Intragenic	112832142	+	228790	1_TssA;3_TssFlnkU	9_EnhA1	18_Quies	18_Quies	1_TssA;3_TssFlnkU	18_Quies		n	n	MYOD1_CACCATCTGCTGC		n	n	n		n	n	n	113149158	317016	1_TssA	n
NCAM1	chr11:113038482-113038853	372	-0.3755	NM_181351.5	Intragenic	112832142	+	206340	11_EnhWk	18_Quies	13_Het	18_Quies	17_ReprPCWk	18_Quies		-0.3117	372	n		n	n	n		n	n	n	113149158	317016	11_EnhWk	n
NGFR	chr17:47563494-47564096	603	0.4204	NM_002507.4	Intergenic	47572655	+	-9161	17_ReprPCWk	11_EnhWk	16_ReprPC	9_EnhA1;10_EnhA2;9_EnhA1	16_ReprPC;15_EnhBiv;16_ReprPC	17_ReprPCWk		0.2893	542	n		n	n	n		n	n	n	47592370	19715	17_ReprPCWk	n
NGFR	chr17:47585525-47586256	732	0.6145	NM_002507.4	Intragenic	47572655	+	12870	6_TxWk	3_TssFlnkU;1_TssA;4_TssFlnkD	16_ReprPC;15_EnhBiv;16_ReprPC	3_TssFlnkU;9_EnhA1;9_EnhA1	14_TssBiv;15_EnhBiv	17_ReprPCWk		0.3078	360	n		n	n	n		n	n	73	47592370	19715	6_TxWk	n
NGFR	chr17:47516387-47516651	265	-0.3367	NR_110805.1	Intergenic	47539111	+	22459	3_TssFlnkU	17_ReprPCWk	15_EnhBiv	14_TssBiv;15_EnhBiv	15_EnhBiv;16_ReprPC	18_Quies		n	n	MYOD1_GGACAGCTGTTCT		CTCF_TGACCAGTAGGGTGAGCTG	n	n		n	n	n	47535223	3888	3_TssFlnkU	n
NPTX2	chr7:98297565-98298276	712	0.4631	NM_002523.3	Intergenic	98246597	+	50968	17_ReprPCWk	13_Het	13_Het	15_EnhBiv;16_ReprPC;16_ReprPC	17_ReprPCWk	18_Quies		n	n	n		n	n	n		n	n	n	98259181	12584	17_ReprPCWk	n
NPTX2	chr7:98301611-98302379	769	0.3209	NM_002523.3	Intergenic	98246597	+	55013	13_Het;12_ZNF/Rpts	12_ZNF/Rpts;13_Het	12_ZNF/Rpts;13_Het	17_ReprPCWk	16_ReprPC;17_ReprPCWk	18_Quies		n	n	n		n	n	n		n	n	n	98259181	12584	13_Het	n
NPTX2	chr7:98160125-98160658	534	0.2531	NM_002523.3	Intergenic	98246597	+	-85938	18_Quies	13_Het	13_Het	18_Quies	17_ReprPCWk	13_Het		n	n	n		n	n	n		n	n	n	98259181	12584	18_Quies	n
NPTX2	chr7:98250024-98250320	297	0.2533	NM_002523.3	Intragenic	98246597	+	3426	7_EnhG1	17_ReprPCWk	17_ReprPCWk	16_ReprPC;17_ReprPCWk	8_EnhG2	17_ReprPCWk		n	n	n		n	n	n		n	n	n	98259181	12584	7_EnhG1	n
NPTX2	chr7:98252754-98253374	621	0.2617	NM_002523.3	Intragenic	98246597	+	6156	5_Tx	13_Het	13_Het	17_ReprPCWk	5_Tx	17_ReprPCWk		n	n	n		n	n	n		n	n	n	98259181	12584	5_Tx	n
NPTX2	chr7:98256142-98256631	490	0.2651	NM_002523.3	Intragenic	98246597	+	9544	5_Tx	13_Het	12_ZNF/Rpts	6_TxWk;11_EnhWk	7_EnhG1	17_ReprPCWk		-0.3703	127	n		n	n	n		n	n	n	98259181	12584	5_Tx	n
NPTX2	chr7:98141819-98142674	856	0.2715	NM_002523.3	Intergenic	98246597	+	-103922	17_ReprPCWk	18_Quies	13_Het	18_Quies	17_ReprPCWk;16_ReprPC	18_Quies		n	n	n		n	n	n		n	n	n	98259181	12584	17_ReprPCWk	n
NPTX2	chr7:98157098-98157546	449	0.2693	NM_002523.3	Intergenic	98246597	+	-89050	18_Quies	13_Het	13_Het;12_ZNF/Rpts	18_Quies	17_ReprPCWk	18_Quies		n	n	n		n	n	n		n	n	n	98259181	12584	18_Quies	n
NPTX2	chr7:98340898-98341356	459	0.266	NM_002523.3	Intergenic	98246597	+	94300	12_ZNF/Rpts;17_ReprPCWk	13_Het	13_Het	18_Quies	17_ReprPCWk	13_Het		n	n	n		n	n	n		n	n	n	98259181	12584	12_ZNF/Rpts	n
NPTX2	chr7:98255349-98256064	716	0.2751	NM_002523.3	Intragenic	98246597	+	8751	5_Tx	13_Het	12_ZNF/Rpts;13_Het	17_ReprPCWk;11_EnhWk	7_EnhG1	17_ReprPCWk		n	n	n		n	n	n		n	n	n	98259181	12584	5_Tx	n
NPTX2	chr7:98251227-98252621	1395	0.2773	NM_002523.3	Intragenic	98246597	+	4629	5_Tx	13_Het;17_ReprPCWk	13_Het;17_ReprPCWk	17_ReprPCWk	5_Tx;7_EnhG1	17_ReprPCWk		n	n	n		n	n	n		n	n	n	98259181	12584	5_Tx	n
NPTX2	chr7:98268811-98270813	2003	0.2827	NM_002523.3	Intergenic	98246597	+	22213	6_TxWk;13_Het;12_ZNF/Rpts	13_Het	12_ZNF/Rpts	18_Quies;13_Het	17_ReprPCWk;16_ReprPC	13_Het;18_Quies		n	n	n		n	n	n		n	n	n	98259181	12584	6_TxWk	n
NPTX2	chr7:98258815-98259935	1121	0.2917	NM_002523.3	Intragenic	98246597	+	12217	5_Tx;6_TxWk;6_TxWk	13_Het	13_Het;12_ZNF/Rpts	11_EnhWk;18_Quies	7_EnhG1;5_Tx	17_ReprPCWk		n	n	n		n	n	n		n	n	n	98259181	12584	5_Tx	n
NPTX2	chr7:98212559-98212879	321	0.3023	NM_002523.3	Intergenic	98246597	+	-33717	18_Quies	18_Quies	13_Het	18_Quies	17_ReprPCWk	18_Quies		n	n	n		n	n	n		n	n	n	98259181	12584	18_Quies	n
NPTX2	chr7:98183712-98184065	354	0.3137	NM_002523.3	Intergenic	98246597	+	-62531	18_Quies;6_TxWk	13_Het	13_Het	18_Quies	17_ReprPCWk	18_Quies		n	n	n		n	n	n		n	n	n	98259181	12584	18_Quies	n
NPTX2	chr7:98182036-98182310	275	0.2639	NM_002523.3	Intergenic	98246597	+	-64286	13_Het	13_Het	13_Het	18_Quies	17_ReprPCWk	18_Quies		n	n	n		n	n	n		n	n	n	98259181	12584	13_Het	n
NPTX2	chr7:98248851-98249167	317	0.3297	NM_002523.3	Intragenic	98246597	+	2253	3_TssFlnkU;1_TssA	15_EnhBiv;16_ReprPC	17_ReprPCWk	15_EnhBiv	8_EnhG2	17_ReprPCWk		n	n	n		n	n	n		n	n	100	98259181	12584	3_TssFlnkU	n
NPTX2	chr7:98258283-98258606	324	0.33	NM_002523.3	Intragenic	98246597	+	11685	6_TxWk	13_Het	12_ZNF/Rpts	11_EnhWk	7_EnhG1	17_ReprPCWk		n	n	n		n	n	n		n	n	n	98259181	12584	6_TxWk	n
NPTX2	chr7:98183095-98183473	379	-0.3309	NM_002523.3	Intergenic	98246597	+	-63123	11_EnhWk	13_Het	12_ZNF/Rpts;13_Het	18_Quies	17_ReprPCWk	18_Quies		n	n	n		n	n	n		n	n	n	98259181	12584	11_EnhWk	n
NPTX2	chr7:98199196-98199688	493	-0.3297	NM_002523.3	Intergenic	98246597	+	-46908	9_EnhA1	18_Quies	12_ZNF/Rpts	11_EnhWk;18_Quies	3_TssFlnkU	18_Quies		-0.4269	400	n		n	n	n		n	n	n	98259181	12584	9_EnhA1	n
PCDH9	chr13:67577719-67578104	386	-0.4058	NM_203487.3	Intragenic	67804468	-	226364	18_Quies	18_Quies	18_Quies	18_Quies	18_Quies	18_Quies		n	n	n		n	n	n		n	n	n	66876966	927502	18_Quies	n
PDLIM3	chr4:186453565-186454310	746	-0.5567	NM_014476.6	Intragenic	186456661	-	2351	3_TssFlnkU	17_ReprPCWk	18_Quies	17_ReprPCWk;18_Quies	16_ReprPC;17_ReprPCWk	3_TssFlnkU;1_TssA		n	n	n		n	n	n		n	44	n	186421814	34847	3_TssFlnkU	n
PDLIM3	chr4:186463918-186464347	430	-0.4323	NM_014476.6	Intergenic	186456661	-	-7686	11_EnhWk;18_Quies	18_Quies;17_ReprPCWk	17_ReprPCWk;16_ReprPC	17_ReprPCWk;16_ReprPC	17_ReprPCWk;16_ReprPC	11_EnhWk		n	n	MYOD1_TCCCACCTGTTCC		n	n	n		n	n	n	186421814	34847	11_EnhWk	n
PDLIM3	chr4:186463373-186463652	280	-0.3563	NM_014476.6	Intergenic	186456661	-	-6991	17_ReprPCWk	17_ReprPCWk	16_ReprPC	16_ReprPC	16_ReprPC	11_EnhWk		n	n	n		n	n	n		n	n	n	186421814	34847	17_ReprPCWk	n
PITX2	chr4:111558868-111563131	4264	0.6261	NM_000325.6	Intergenicg	111544233	-	-18898	18_Quies;1_TssA;4_TssFlnkD	16_ReprPC	16_ReprPC;16_ReprPC;15_EnhBiv	14_TssBiv;14_TssBiv;16_ReprPC;16_ReprPC;	16_ReprPC;16_ReprPC;15_EnhBiv;14_TssBiv	18_Quies;4_TssFlnkD;2_TssFlnk;2_TssFlnk		0.4355	2639	n		n	n	n		6	n	n	111538579	5654	18_Quies	y
PITX2	chr4:111551554-111554778	3225	0.6821	NM_000325.6	Intergenic	111544233	-	-10545	7_EnhG1;1_TssA;2_TssFlnk;1_TssA;	16_ReprPC;14_TssBiv;16_ReprPC	14_TssBiv;16_ReprPC;16_ReprPC;16_ReprPC;	14_TssBiv;15_EnhBiv;14_TssBiv;16_ReprPC;	14_TssBiv;14_TssBiv;16_ReprPC;15_EnhBiv;	10_EnhA2;17_ReprPCWk;1_TssA		0.4374	2566	n		CTCF_GCACCACCAGGGCCCACTC	y	y		35	56	20	111538579	5654	7_EnhG1	n
PITX2	chr4:111549219-111551336	2118	0.704	NM_000325.6	Intergenic	111544233	-	-7103	6_TxWk;2_TssFlnk;6_TxWk;2_TssFlnk;	16_ReprPC	16_ReprPC	14_TssBiv;16_ReprPC;15_EnhBiv;16_ReprPC	16_ReprPC;15_EnhBiv;15_EnhBiv;16_ReprPC;	17_ReprPCWk		0.5206	2077	n		n	n	n		15	12	n	111538579	5654	6_TxWk	n
PITX2	chr4:111547649-111548176	528	0.4316	NM_000325.6	Pre_promoter	111544233	-	-3943	7_EnhG1;5_Tx	16_ReprPC	16_ReprPC	15_EnhBiv;16_ReprPC	16_ReprPC	17_ReprPCWk		0.3971	282	n		n	n	n		n	56	n	111538579	5654	7_EnhG1	n
PITX2	chr4:111546843-111547270	428	0.4992	NM_000325.6	Pre_promoter	111544233	-	-3037	7_EnhG1	16_ReprPC	16_ReprPC	16_ReprPC	16_ReprPC	17_ReprPCWk		0.3223	428	n		n	n	n		n	n	n	111538579	5654	7_EnhG1	n
PITX2	chr4:111535181-111538659	3479	0.6369	NM_000325.6	Intragenic	111544233	-	5574	6_TxWk;5_Tx	16_ReprPC	16_ReprPC	14_TssBiv;15_EnhBiv;16_ReprPC	16_ReprPC	17_ReprPCWk		0.4649	3100	n		n	n	n		n	41;22	6	111538579	5654	6_TxWk	n
PITX2	chr4:111555527-111556249	723	-0.2608	NM_000325.6	Promoter_dnstrm (alt prom)g	111544233	-	-11293	1_TssA	16_ReprPC	16_ReprPC	16_ReprPC;14_TssBiv	16_ReprPC	2_TssFlnk;1_TssA;1_TssA		n	n	n		n	n	n		n;n	n;n	94;100	111538579	5654	1_TssA	y
PLCB4	chr20:8986222-8986788	567	-0.2725	NM_001377142.1	Intergenic	9049734	+	-62945	18_Quies	18_Quies	18_Quies	18_Quies	18_Quies	18_Quies		-0.2321	423	n		n	n	n		n	n	n	9461455	411721	18_Quies	n
PTGDS	chr9:139873335-139873636	302	0.3805	NM_000954.6	Promoter_dnstmg	139871956	+	1379	2_TssFlnk	11_EnhWk	17_ReprPCWk	4_TssFlnkD;2_TssFlnk	14_TssBiv;2_TssFlnk	17_ReprPCWk		n	n	n		n	n	n		n	n	100	139876194	4238	2_TssFlnk	y
RAMP1	chr2:238768591-238768885	295	0.2637	NM_005855.4	Promoter	238768266	+	324	2_TssFlnk	4_TssFlnkD;6_TxWk	3_TssFlnkU;4_TssFlnkD	14_TssBiv	14_TssBiv	1_TssA		n	n	n		n	n	n		82	n	n	238820748	52482	2_TssFlnk	n
RAMP1	chr2:238804893-238805325	433	0.2682	NM_005855.4	Intragenic	238768266	+	36626	9_EnhA1	9_EnhA1;11_EnhWk	11_EnhWk	11_EnhWk;18_Quies	9_EnhA1;11_EnhWk	10_EnhA2		-0.4456	433	n		n	n	n		n	n	n	238820748	52482	9_EnhA1	n
RAMP1	chr2:238807351-238808011	661	0.2795	NM_005855.4	Intragenic	238768266	+	39084	6_TxWk;11_EnhWk	9_EnhA1;11_EnhWk	6_TxWk;11_EnhWk	18_Quies	6_TxWk;10_EnhA2	10_EnhA2;9_EnhA1		-0.2783	358	n		n	n	n		n	n	n	238820748	52482	6_TxWk	n
RAMP1	chr2:238832246-238832522	277	0.3432	NM_005855.4	Intergenic	238768266	+	63979	4_TssFlnkD;18_Quies	11_EnhWk;18_Quies	4_TssFlnkD;17_ReprPCWk	11_EnhWk;18_Quies	4_TssFlnkD;2_TssFlnk	10_EnhA2;18_Quies		n	n	n		CTCF_CTGCCAGTAGAGGGCTCTT	y	n		n	n	n	238820748	52482	4_TssFlnkD	n
RAPSN	chr11:47469403-47471210	1808	-0.4489	NM_005055.5	Promoter	47470688	-	-522	1_TssA;3_TssFlnkU;9_EnhA1	18_Quies	18_Quies	18_Quies	7_EnhG1;5_Tx	1_TssA;9_EnhA1;3_TssFlnkU;10_EnhA2		-0.4816	1533	MYOD1_CTGCAGCTGTCGC		n	n	n		n	n	n	47459315	11373	1_TssA	n
RBFOX1	chr16:7364060-7364886	827	0.3824	NM_018723.4	Intragenic	6069025	+	1295035	13_Het	13_Het	13_Het	18_Quies	13_Het;12_ZNF/Rpts;13_Het	18_Quies		0.2558	601	n		n	n	n		n	n	n	7763342	1694317	13_Het	n
RBFOX1	chr16:7405011-7405658	648	0.3575	NM_018723.4	Intragenic	6069025	+	1335986	6_TxWk	13_Het	13_Het	18_Quies	13_Het	11_EnhWk;10_EnhA2		n	n	n		n	n	n		n	n	n	7763342	1694317	6_TxWk	n
RBFOX1	chr16:7397242-7397507	266	0.3681	NM_018723.4	Intragenic	6069025	+	1328217	6_TxWk	12_ZNF/Rpts	13_Het	18_Quies	12_ZNF/Rpts	10_EnhA2		n	n	n		n	n	n		n	n	n	7763342	1694317	6_TxWk	n
RBFOX1	chr16:7611928-7612482	555	0.3683	NM_018723.4	Intragenic	6069025	+	1542903	18_Quies	13_Het	13_Het	18_Quies	12_ZNF/Rpts;13_Het	18_Quies		n	n	n		n	n	n		n	n	n	7763342	1694317	18_Quies	n
RBFOX1	chr16:7390749-7391566	818	0.3693	NM_018723.4	Intragenic	6069025	+	1321724	6_TxWk	13_Het	13_Het	18_Quies	12_ZNF/Rpts;13_Het	10_EnhA2		-0.3074	703	n		n	n	n		n	n	n	7763342	1694317	6_TxWk	n
RBFOX1	chr16:7388236-7389037	802	0.3747	NM_018723.4	Intragenic	6069025	+	1319211	6_TxWk	13_Het	13_Het	18_Quies	13_Het	9_EnhA1;10_EnhA2;10_EnhA2		-0.2998	558	n		n	n	n		n	n	n	7763342	1694317	6_TxWk	n
RBFOX1	chr16:7387174-7387929	756	0.3752	NM_018723.4	Intragenic	6069025	+	1318149	6_TxWk	13_Het	13_Het	18_Quies	13_Het	10_EnhA2;9_EnhA1		n	n	n		n	n	n		n	n	n	7763342	1694317	6_TxWk	n
RBFOX1	chr16:7361521-7361823	303	0.3983	NM_018723.4	Intragenic	6069025	+	1292496	18_Quies	13_Het	13_Het;12_ZNF/Rpts	18_Quies	13_Het	18_Quies		n	n	n		n	n	n		n	n	n	7763342	1694317	18_Quies	n
RBFOX1	chr16:7430645-7431222	578	0.3992	NM_018723.4	Intragenic	6069025	+	1361620	18_Quies	13_Het	13_Het	18_Quies	13_Het	6_TxWk		n	n	n		n	n	n		n	n	n	7763342	1694317	18_Quies	n
RBFOX1	chr16:7417114-7417520	407	0.4011	NM_018723.4	Intragenic	6069025	+	1348089	6_TxWk	12_ZNF/Rpts	13_Het	18_Quies	13_Het	11_EnhWk		n	n	n		n	n	n		n	n	n	7763342	1694317	6_TxWk	n
RBFOX1	chr16:7631137-7631502	366	0.4021	NM_018723.4	Intragenic	6069025	+	1562112	6_TxWk	12_ZNF/Rpts	12_ZNF/Rpts;13_Het	18_Quies	12_ZNF/Rpts;13_Het	6_TxWk		n	n	n		n	n	n		n	n	n	7763342	1694317	6_TxWk	n
RBFOX1	chr16:7424717-7425051	335	0.4364	NM_018723.4	Intragenic	6069025	+	1355692	18_Quies	13_Het	13_Het	18_Quies	13_Het	6_TxWk		n	n	n		n	n	n		n	n	n	7763342	1694317	18_Quies	n
RBFOX1	chr16:7447772-7448193	422	-0.4974	NM_018723.4	Intragenic	6069025	+	1378747	10_EnhA2	13_Het	13_Het	18_Quies	13_Het	6_TxWk;11_EnhWk		n	n	MYOD1_AAACAGTTGCTCT		n	n	n		n	n	n	7763342	1694317	10_EnhA2	n
RBFOX1	chr16:8112790-8113074	285	-0.4853	NM_018723.4	Intergenic	6069025	+	2043765	18_Quies	13_Het	13_Het	18_Quies	12_ZNF/Rpts	18_Quies		n	n	n		n	n	n		n	n	n	7763342	1694317	18_Quies	n
RBFOX1	chr16:7380862-7381255	394	-0.4452	NM_018723.4	Intragenic	6069025	+	1311837	9_EnhA1;3_TssFlnkU	12_ZNF/Rpts;13_Het	13_Het	18_Quies	12_ZNF/Rpts;13_Het	10_EnhA2		-0.3583	394	MYOD1_GCGCAGCTGTTAT		n	n	n		n	n	n	7763342	1694317	9_EnhA1	n
RBFOX1	chr16:7937840-7938186	347	-0.4034	NM_018723.4	Intergenic	6069025	+	1868815	18_Quies	13_Het	13_Het	18_Quies	13_Het;12_ZNF/Rpts	18_Quies		n	n	n		n	n	n		n	n	n	7763342	1694317	18_Quies	n
RBM24	chr6:17289914-17290377	464	-0.5128	NM_001143942.2	Intragenic	17281592	+	8322	8_EnhG2	18_Quies	6_TxWk	18_Quies	6_TxWk	2_TssFlnk		n	n	MYOD1_CCACACCTGTTGT		n	n	n		n	n	n	17294102	12510	8_EnhG2	n
RBM24	chr6:17292608-17292915	308	-0.4333	NM_001143942.2	Intragenic	17281592	+	11016	8_EnhG2	18_Quies	5_Tx	18_Quies	6_TxWk	2_TssFlnk;4_TssFlnkD		n	n	n		n	n	n		n	n	n	17294102	12510	8_EnhG2	n
RBM24	chr6:17292009-17292292	284	-0.3875	NM_001143942.2	Intragenic	17281592	+	10417	8_EnhG2	18_Quies	5_Tx	18_Quies	6_TxWk	3_TssFlnkU		n	n	MYOD1_CAGCAGCTGCTGC		n	n	n		n	n	n	17294102	12510	8_EnhG2	n
SCN5A	chr3:38620647-38620944	298	0.3557	NM_000335.5	Intragenic	38691178	-	70234	7_EnhG1	18_Quies	6_TxWk	11_EnhWk	17_ReprPCWk	18_Quies		-0.4143	298	n		n	n	n		n	n	n	38589553	101625	7_EnhG1	n
SCN5A	chr3:38583240-38584374	1135	-0.3501	NM_000335.5	Intergenic	38691178	-	106804	9_EnhA1	17_ReprPCWk;18_Quies	11_EnhWk;6_TxWk	18_Quies	11_EnhWk	10_EnhA2		-0.3724	1135	MYOD1_TTCCAGCTGCTCA;MYOD1_TGGCAGCTGCCCG		n	n	n		n	n	n	38589553	101625	9_EnhA1	n
SGCA	chr17:48243246-48243553	308	-0.4225	NM_000023.4	Promoter	48243366	+	-120	3_TssFlnkU;1_TssA	18_Quies	6_TxWk	17_ReprPCWk	15_EnhBiv;14_TssBiv	10_EnhA2;1_TssA		-0.3737	162	MYOD1_ACCCAGCTGCCCC		n	n	n		n	n	n	48253289	9923	3_TssFlnkU	n
SHD	chr19:4280053-4280814	762	0.2767	NM_020209.4	Promoter_dnstm	4279263	+	789	2_TssFlnk	17_ReprPCWk;16_ReprPC	16_ReprPC	14_TssBiv;16_ReprPC;15_EnhBiv	16_ReprPC	16_ReprPC		n	n	n		n	n	n		n	n	100	4290719	11456	2_TssFlnk	n
SHD	chr19:4283820-4285067	1248	0.2932	NM_020209.4	Intragenic	4279263	+	4556	6_TxWk	17_ReprPCWk	16_ReprPC	17_ReprPCWk;4_TssFlnkD;2_TssFlnk;4_TssFlnkD;6_TxWk	17_ReprPCWk;16_ReprPC;15_EnhBiv	17_ReprPCWk		n	n	n		n	n	n		n	n	n	4290719	11456	6_TxWk	n
SHD	chr19:4290233-4290851	619	0.3296	NM_020209.4	Intragenic	4279263	+	10969	6_TxWk	17_ReprPCWk	17_ReprPCWk	10_EnhA2;6_TxWk	16_ReprPC	17_ReprPCWk		n	n	n		n	n	n		n	n	n	4290719	11456	6_TxWk	n
SHISA2	chr13:26622767-26623151	385	0.2551	NM_001007538.2	Intragenic	26626154	-	3002	2_TssFlnk	18_Quies	16_ReprPC	14_TssBiv	16_ReprPC	18_Quies		n	n	n		n	n	n		n	100	n	26618735	7419	2_TssFlnk	n
SHISA2	chr13:26623512-26623775	264	0.279	NM_001007538.2	Intragenic	26626154	-	2378	1_TssA	4_TssFlnkD	16_ReprPC	14_TssBiv	16_ReprPC	2_TssFlnk		n	n	n		n	n	n		n	100	n	26618735	7419	1_TssA	n
SHISA2	chr13:26624260-26624838	579	0.3569	NM_001007538.2	Promoter_dnstm	26626154	-	-1315	1_TssA	14_TssBiv;4_TssFlnkD	16_ReprPC	14_TssBiv	16_ReprPC	2_TssFlnk;1_TssA		n	n	n		CTCF_TCATCGGGAGAGGGCAGCA	n	n		20	n	n	26618735	7419	1_TssA	n
SIX2	chr2:45281915-45283747	1833	0.2562	NM_016932.5	Intergenic	45236591	-	-45323	18_Quies	17_ReprPCWk	16_ReprPC	18_Quies	16_ReprPC;16_ReprPC;15_EnhBiv	18_Quies		n	n	n		n	n	y		n	n	n	45232321	4270	18_Quies	n
SIX2	chr2:45300825-45301095	271	0.274	NM_016932.5	Intergenic	45236591	-	-64233	18_Quies	17_ReprPCWk	16_ReprPC	11_EnhWk;17_ReprPCWk	16_ReprPC	18_Quies		n	n	n		n	n	n		n	n	n	45232321	4270	18_Quies	n
SIX2	chr2:45240039-45241119	1081	0.5109	NM_016932.5	Pre_promoter	45236591	-	-4528	2_TssFlnk;3_TssFlnkU;1_TssA	14_TssBiv;16_ReprPC	16_ReprPC;15_EnhBiv	14_TssBiv;15_EnhBiv	14_TssBiv;16_ReprPC;15_EnhBiv	11_EnhWk;3_TssFlnkU;9_EnhA1;6_TxWk		0.4098	858	n		n	n	n		69	n	n	45232321	4270	2_TssFlnk	n
SIX2	chr2:45230162-45232789	2628	0.5312	NM_016932.5	Intragenic	45236591	-	3802	2_TssFlnk;5_Tx;6_TxWk;4_TssFlnkD	14_TssBiv;16_ReprPC;16_ReprPC;15_EnhBiv	16_ReprPC;16_ReprPC;14_TssBiv;15_EnhBiv	14_TssBiv;16_ReprPC;15_EnhBiv;15_EnhBiv	16_ReprPC;14_TssBiv;16_ReprPC;15_EnhBiv	17_ReprPCWk		0.5151	1953	n		n	n	n		10;29	n	24	45232321	4270	2_TssFlnk	n
SIX2	chr2:45227333-45229308	1976	0.5431	NM_016932.5	Intergenic	45236591	-	7283	6_TxWk	16_ReprPC;17_ReprPCWk;14_TssBiv;15_EnhBiv	16_ReprPC;14_TssBiv;16_ReprPC;15_EnhBiv	14_TssBiv;15_EnhBiv;16_ReprPC;15_EnhBiv	14_TssBiv;16_ReprPC;15_EnhBiv;16_ReprPC	16_ReprPC;16_ReprPC;14_TssBiv;17_ReprPCWk		0.3338;0.2595	1093;670	n		n	n	n		58	5	n	45232321	4270	6_TxWk	n
SIX2	chr2:45241874-45242270	397	-0.3055	NM_016932.5	Intergenic	45236591	-	-5282	10_EnhA2;3_TssFlnkU;18_Quies	16_ReprPC	16_ReprPC	16_ReprPC;14_TssBiv	16_ReprPC	18_Quies;10_EnhA2		-0.2861	397	n		n	n	n		n	n	100	45232321	4270	10_EnhA2	n
SIX2	chr2:45234973-45235714	742	-0.3053	NM_016932.5	Promoter_dnstm	45236591	-	876	1_TssA	16_ReprPC	16_ReprPC	15_EnhBiv;16_ReprPC	14_TssBiv;16_ReprPC	4_TssFlnkD;3_TssFlnkU;1_TssA		n	n	n		n	n	n		27	n	n	45232321	4270	1_TssA	n
SMPX	chrX:21772588-21772978	391	0.2991	NM_014332.3	Intragenic	21776234	-	3255	6_TxWk	18_Quies	17_ReprPCWk	18_Quies	18_Quies	10_EnhA2		-0.2301	391	n		n	n	n		n	n	n	21724096	52138	6_TxWk	n
SMPX	chrX:21724871-21725140	270	0.303	NM_014332.3	Intragenic	21776234	-	51093	18_Quies	18_Quies	17_ReprPCWk	18_Quies	18_Quies	6_TxWk		n	n	n		n	n	n		n	n	n	21724096	52138	18_Quies	n
SMYD1	chr2:88366738-88367421	684	-0.3934	NM_198274.4	Promoter	88367344	+	-606	3_TssFlnkU;3_TssFlnkU;1_TssA;10_EnhA2	18_Quies	16_ReprPC;17_ReprPCWk	18_Quies	17_ReprPCWk	1_TssA;10_EnhA2		-0.4841	684	MYOD1_TTCCAGCTGTCTG		n	n	n		n	n	n	88412903	45559	3_TssFlnkU	n
SMYD1	chr2:88400364-88400779	416	-0.4885	NM_198274.4	Intragenic	88367344	+	33020	17_ReprPCWk	17_ReprPCWk	17_ReprPCWk	18_Quies	17_ReprPCWk	9_EnhA1		n	n	n		n	n	n		n	n	n	88412903	45559	17_ReprPCWk	n
ST8SIA2	chr15:92935646-92936748	1103	0.3639	NM_006011.4	Promoter	92937111	+	-1465	17_ReprPCWk;2_TssFlnk;1_TssA	17_ReprPCWk;16_ReprPC;14_TssBiv	16_ReprPC	14_TssBiv;14_TssBiv;15_EnhBiv;15_EnhBiv	16_ReprPC	17_ReprPCWk;2_TssFlnk		n	n	n		n	n	n		7	n	n	93011958	74847	17_ReprPCWk	n
ST8SIA2	chr15:92899661-92899934	274	0.3353	NM_006011.4	Intergenic	92937111	+	-37176	17_ReprPCWk	18_Quies	13_Het	18_Quies	13_Het	18_Quies		n	n	n		n	n	n		n	n	n	93011958	74847	17_ReprPCWk	n
ST8SIA2	chr15:92929094-92929654	561	0.2952	NM_006011.4	Intergenic	92937111	+	-7456	17_ReprPCWk	11_EnhWk	18_Quies	18_Quies;11_EnhWk;17_ReprPCWk	13_Het	17_ReprPCWk		n	n	n		n	n	n		n	n	n	93011958	74847	17_ReprPCWk	n
ST8SIA2	chr15:92896873-92897269	397	0.2637	NM_006011.4	Intergenic	92937111	+	-39841	17_ReprPCWk	18_Quies	13_Het	18_Quies	13_Het	18_Quies		n	n	n		n	n	n		n	n	n	93011958	74847	17_ReprPCWk	n
ST8SIA2	chr15:92870177-92870536	360	0.2582	NM_006011.4	Intergenic	92937111	+	-66574	17_ReprPCWk	17_ReprPCWk	13_Het	18_Quies	13_Het	18_Quies		n	n	n		n	n	n		n	n	n	93011958	74847	17_ReprPCWk	n
ST8SIA2	chr15:92863462-92864019	558	0.2563	NM_006011.4	Intergenic	92937111	+	-73091	17_ReprPCWk	18_Quies	13_Het	18_Quies	13_Het	18_Quies		n	n	n		n	n	n		n	n	n	93011958	74847	17_ReprPCWk	n
ST8SIA2	chr15:92951177-92951634	458	0.2589	NM_006011.4	Intragenic	92937111	+	14065	6_TxWk	17_ReprPCWk	18_Quies	17_ReprPCWk	13_Het	18_Quies		n	n	n		n	n	n		n	n	n	93011958	74847	6_TxWk	n
ST8SIA2	chr15:92921737-92922116	380	0.3395	NM_006011.4	Intergenic	92937111	+	-14994	18_Quies	13_Het	18_Quies	18_Quies	13_Het	18_Quies		n	n	n		n	n	n		n	n	n	93011958	74847	18_Quies	n
ST8SIA2	chr15:92905030-92905301	272	0.3608	NM_006011.4	Intergenic	92937111	+	-32081	18_Quies	18_Quies	13_Het	18_Quies	13_Het	18_Quies		n	n	n		n	n	n		n	n	n	93011958	74847	18_Quies	n
STAC3	chr12:57636887-57638332	1446	0.5183	NM_145064.3	Intragenic	57644970	-	6638	6_TxWk	11_EnhWk;18_Quies;4_TssFlnkD;11_EnhWk;	14_TssBiv;15_EnhBiv;6_TxWk;15_EnhBiv	15_EnhBiv;1_TssA;2_TssFlnk;14_TssBiv;	14_TssBiv	10_EnhA2;2_TssFlnk;1_TssA		-0.2572	288	n		CTCF_AGGCCGCCAGGGGGCGATG; CTCF_CGGCCGCAAGGTGGGGCTG; CTCF_AGGCCGCCAGGGGGCGATG; CTCF_CGGCCGCAAGGTGGGGCTG	y	n		54	n	47	57637241	7729	6_TxWk	n
STAC3	chr12:57643751-57645107	1357	-0.4573	NM_145064.3	Promoter	57644970	-	-137	3_TssFlnkU;2_TssFlnk;11_EnhWk	18_Quies	11_EnhWk;6_TxWk;6_TxWk	6_TxWk;11_EnhWk;6_TxWk	6_TxWk	1_TssA		-0.5393	1022	MYOD1_TCTCAGCTGTCCA		n	n	n		n	n	n	57637241	7729	3_TssFlnkU	n
STYXL2	chr1:167090286-167091504	1219	0.6006	NM_001080426.3	Intragenic	167063312	+	26974	6_TxWk	4_TssFlnkD;18_Quies;18_Quies	16_ReprPC;14_TssBiv;17_ReprPCWk	14_TssBiv;2_TssFlnk;4_TssFlnkD;18_Quies;11_EnhWk	14_TssBiv;16_ReprPC;17_ReprPCWk	10_EnhA2;6_TxWk		n	n	n		n	n	n		n	n	n	167098402	35091	6_TxWk	n
STYXL2	chr1:167063492-167063957	466	-0.3662	NM_001080426.3	Promoter	167063312	+	180	3_TssFlnkU	18_Quies;11_EnhWk	18_Quies	11_EnhWk	16_ReprPC;15_EnhBiv	1_TssA		-0.4165	466	MYOD1_GACCAGCTGCTGG		n	n	n		n	n	n	167098402	35091	3_TssFlnkU	n
SYNPO2	chr4:119947884-119948784	901	-0.4258	NM_133477.3	Intragenic Promoterg	119810009	+	137875	1_TssA;3_TssFlnkU	6_TxWk;11_EnhWk	3_TssFlnkU;9_EnhA1	18_Quies	9_EnhA1;6_TxWk	1_TssA		-0.4833	731	n		CTCF_CTTCCACCCGGGGCAGTCC	n	n		n	n	n	119982402	172393	1_TssA	y
SYNPO2	chr4:119957022-119957597	576	-0.6049	NM_133477.3	Intragenic	119810009	+	147013	9_EnhA1;8_EnhG2	11_EnhWk;6_TxWk	9_EnhA1	6_TxWk	11_EnhWk	10_EnhA2		n	n	n		n	n	n		n	n	n	119982402	172393	9_EnhA1	n
SYNPO2L	chr10:75415229-75415898	670	-0.42	NM_001114133.3	Promoter	75415787	-	-111	3_TssFlnkU;9_EnhA1	18_Quies	6_TxWk	18_Quies	16_ReprPC;15_EnhBiv;16_ReprPC	1_TssA;10_EnhA2		-0.2696	309	n		n	n	n		n	n	n	75404644	11143	3_TssFlnkU	y
TMEFF2	chr2:192782815-192783313	499	-0.2567	NM_016192.4	Intergenic	193059659	-	0	18_Quies	18_Quies	18_Quies	11_EnhWk;6_TxWk	11_EnhWk	18_Quies		-0.3068	311	n		n	n	n		n	n	n	192813772	245887	18_Quies	n
TMT1B	chr12:56058381-56058845	465	-0.3238	NM_152637.3	Intergenic	56075520	+	-16674	11_EnhWk;6_TxWk	18_Quies	16_ReprPC	18_Quies	17_ReprPCWk	18_Quies		-0.2879	316	n		n	n	n		n	n	n	56078395	2875	11_EnhWk	n
TNNC2	chr20:44452251-44453728	1478	0.35	NM_003279.3	Intragenic	44455951	-	2223	6_TxWk	18_Quies;4_TssFlnkD;11_EnhWk;11_EnhWk	15_EnhBiv;17_ReprPCWk;16_ReprPC;15_EnhBiv	14_TssBiv;11_EnhWk;15_EnhBiv;15_EnhBiv;	14_TssBiv;11_EnhWk;4_TssFlnkD	10_EnhA2		-0.2043	163	n		CTCF_CGGGCAGCAGGTGGCAGAC	y	n		40	n	100	44451853	4098	6_TxWk	n
TNNC2	chr20:44454806-44455084	279	-0.3509	NM_003279.3	Promoter_dnstm	44455951	-	867	3_TssFlnkU	18_Quies	11_EnhWk;9_EnhA1	6_TxWk	11_EnhWk;9_EnhA1	10_EnhA2		-0.2693	279	n		n	n	n		n	n	100	44451853	4098	3_TssFlnkU	n
TNNI1	chr1:201380825-201381090	266	0.2755	NM_003281.4	Intragenic	201390858	-	9767	5_Tx	17_ReprPCWk	16_ReprPC	18_Quies	16_ReprPC	6_TxWk		n	n	n		n	n	n		n	n	n	201372912	17946	5_Tx	n
TNNI1	chr1:201395419-201396047	629	-0.3314	NM_003281.4	Pre_promoter	201390858	-	-4560	9_EnhA1;10_EnhA2	18_Quies	16_ReprPC;17_ReprPCWk	6_TxWk;11_EnhWk	16_ReprPC	10_EnhA2;9_EnhA1		n	n	n		n	n	n		n	n	n	201372912	17946	9_EnhA1	n
TNNT2	chr1:201317312-201317926	615	0.3656	NM_001276345.2	Intergenic	201346808	-	28882	11_EnhWk;6_TxWk;6_TxWk	6_TxWk;11_EnhWk;6_TxWk	16_ReprPC;15_EnhBiv;16_ReprPC	9_EnhA1;11_EnhWk	16_ReprPC;15_EnhBiv;16_ReprPC	18_Quies		0.4105	488	n		CTCF_CCACACCCAGGGGGAGCTC	y	y		n	n	n	201328142	18666	11_EnhWk	n
TNNT2	chr1:201343311-201343884	574	-0.3607	NM_001276345.2	Intragenic	201346808	-	2924	4_TssFlnkD;7_EnhG1	17_ReprPCWk	16_ReprPC	6_TxWk;11_EnhWk	16_ReprPC	17_ReprPCWk		n	n	n		n	n	n		n	n	n	201328142	18666	4_TssFlnkD	n
TNNT3	chr11:1943716-1944197	482	0.2674	NM_006757.4	Intragenic	1940933	+	2782	18_Quies	18_Quies	16_ReprPC	18_Quies	16_ReprPC	10_EnhA2		n	n	n		n	n	n		n	n	n	1959932	18999	18_Quies	n
TNNT3	chr11:1947692-1949493	1802	0.3256	NM_006757.4	Intragenic	1940933	+	6758	18_Quies	11_EnhWk;6_TxWk;17_ReprPCWk	16_ReprPC	18_Quies	16_ReprPC;16_ReprPC;15_EnhBiv	10_EnhA2		0.245	444	n		n	n	n		15;15;n	n;n;63	n;n;n	1959932	18999	18_Quies	n
TNNT3	chr11:1952469-1952815	347	0.3435	NM_006757.4	Intragenic	1940933	+	11535	18_Quies	17_ReprPCWk	15_EnhBiv;16_ReprPC	18_Quies	17_ReprPCWk	10_EnhA2		n	n	n		n	n	n		n	n	54	1959932	18999	18_Quies	n
TNNT3	chr11:1938699-1939430	732	-0.2922	NM_006757.4	Promoter	1940933	+	-1502	9_EnhA1	18_Quies	17_ReprPCWk;16_ReprPC	18_Quies;11_EnhWk	16_ReprPC	9_EnhA1		-0.4044;-0.2061	311;256	n		CTCF_TGGCCTCCGGGGGTCAGGC	y	y		n	n	n	1959932	18999	9_EnhA1	n
TNNT3	chr11:1942369-1942685	317	-0.2797	NM_006757.4	Promoter_dnstm	1940933	+	1435	9_EnhA1;3_TssFlnkU	18_Quies	16_ReprPC	18_Quies	16_ReprPC	10_EnhA2;9_EnhA1		-0.3321	317	MYOD1_CCTCAGCTGCCAC		n	n	n		n	n	n	1959932	18999	9_EnhA1	n
TPPP3	chr16:67427810-67429063	1254	0.4875	NM_015964.4	Promoter	67427401	-	-1662	6_TxWk;3_TssFlnkU	17_ReprPCWk;11_EnhWk	6_TxWk;11_EnhWk	14_TssBiv;15_EnhBiv	14_TssBiv	10_EnhA2;6_TxWk;9_EnhA1		0.4907	1254	n		n	n	n		91	n	n	67423712	3689	6_TxWk	n
TPPP3	chr16:67433884-67434192	309	-0.2519	NM_001323627.2	Intragenic	67450380	-	16187	9_EnhA1	6_TxWk	17_ReprPCWk	11_EnhWk	16_ReprPC;17_ReprPCWk	6_TxWk		-0.358	309	n		n	n	n		n	n	100	67428055	22325	9_EnhA1	n
TPPP3	chr16:67447284-67447835	552	-0.251	NM_001323627.2	Intragenic	67450380	-	2544	6_TxWk	6_TxWk	6_TxWk	17_ReprPCWk	6_TxWk	6_TxWk		-0.3695	412	n		n	n	n		n	n	n	67428055	22325	6_TxWk	n
TRIM55	chr8:67038979-67040348	1370	-0.3862	NM_184085.2	Promoter	67039364	+	-385	1_TssA	6_TxWk	10_EnhA2;3_TssFlnkU;9_EnhA1;9_EnhA1	18_Quies	9_EnhA1;11_EnhWk;3_TssFlnkU	10_EnhA2;10_EnhA2;1_TssA		-0.3466	1370	MYOD1_CGTCACCTGTCAG		n	n	n		n	n	n	67087720	48356	1_TssA	n
TRIM72	chr16:31225264-31226008	745	-0.4266	NM_001008274.4	Promoter	31225440	+	-176	1_TssA	17_ReprPCWk	16_ReprPC	11_EnhWk;4_TssFlnkD;3_TssFlnkU	15_EnhBiv;14_TssBiv;16_ReprPC	1_TssA;10_EnhA2		-0.4581	745	MYOD1_GGCCACCTGTCTT		n	n	n		7	n	n	31242858	17418	1_TssA	n
TTN	chr2:179668848-179669216	369	-0.3527	NM_001267550.2	Intragenic	179672150	-	2934	6_TxWk	18_Quies	18_Quies	18_Quies	18_Quies	1_TssA;3_TssFlnkU		n	n	n		n	n	n		n	n	n	179390716	281434	6_TxWk	n
XIRP1	chr3:39231531-39231812	282	0.2573	NM_194293.4	Intragenic	39234086	-	2273	11_EnhWk;6_TxWk	17_ReprPCWk	11_EnhWk	6_TxWk;18_Quies	17_ReprPCWk	10_EnhA2		n	n	n		n	n	n		n	n	n	39224706	9380	11_EnhWk	n
XIRP1	chr3:39230929-39231448	520	0.2754	NM_194293.4	Intragenic	39234086	-	2637	6_TxWk	18_Quies;11_EnhWk	17_ReprPCWk;15_EnhBiv	18_Quies;11_EnhWk	16_ReprPC	6_TxWk;10_EnhA2		n	n	n		n	n	n		n	n	n	39224706	9380	6_TxWk	n
a Myob-specific genes associated with Myob DMRs, as described in the footnote to Table S1. Color coding for Myob DMRs: methylation difference for methylation for myoblasts vs. six other cell cultures (see Methods), dark blue, -0.35 to -1; light blue, -0.35 to -0.25; dark red; 0.35 to 1.0; light red, 0.25 to 0.35. In the figures, only the hypomethylated DMRs with methylation differences of -0.35 t…
b DMR vicinity relative to the TSS of the associated RefSeq Select isoform was classified as follows: Promoter, -2 kb to +0.5 kb; Promoter_dnstm,TSS + 0.5 kb to TSS +2 kb; Pre_promoter, TSS -2 kb to TSS – 5 kb; Intragenic, TSS +2 kb to transcript end site (TES); Gene_dnstm, TES to +2 kb; Intergenic, all other locations. Genes with an alternative promoter used in myoblasts that overlays a Myob DMR…
c The chromatin state overlaying the DMR in the given cell culture was from the Roadmap Epigenomics 18-state model (https://egg2.wustl.edu/roadmap/web_portal/; https://www.genome.ucsc.edu/) with an alphanumerical identifier corresponding to the chromatin state. When more than one chromatin state segment had at least a 50-bp overlap with a DMR in a given cell type, the chromatin state(s) are liste…
d MYOD binding in myoblasts from Unibind database (https://unibind.uio.no/) as seen in the UCSC Genome Browser (hg38); only chromatin immunoprecipation binding peaks which contain a MYOD motif overlapping a myoblast DMR are shown
e CTCF binding in myoblasts, a mammary epithelial cell culture (HMEC), and ESC (H1) was from Unibind data; only chromatin immunoprecipation binding peaks which contain a CTCF motif overlapping a myoblast DMR are indicated.
f CGIs, as determined in the UCSC Genome Browser, and CGI shores (2 kb immediately upstream or downstream of CGIs), which had at least a 50-bp overlap with Myob DMRs are indicated as the percentage overlap of the DMR by the CGI or CGI shore. If both a CGI and adjacent CGI shore overlapped a DMR, only the CGI was scored. If more than one number is given for the percentage overlap, then there were …
g These DMRs that are indicated in Column F are intergenic or intragenic relative to the RefSeq Select isoform but near or at alternative promoters for another annotated isoform (e.g., Figures 4A and 5B). The distance to the TSS is given relative to the RefSeq TSS for these and all Myob DMRs.
h These DMRs indicated in Column F have been associated with HRC, which has high (FPKM 27) and specific expression in myoblasts, although they are in the gene body of PPFIA3; PPFIA3 has very low expression (FPKM <1) in myoblasts

## Sheet: Table S3, DMR chrom type 
Table S3. Differences in the type of myoblast chromatin overlapping Myob DMRs for Myob-specific genes vs. for all Myob DMRsa
Chromatin Type (18-state)	Chrom type in All Hypom DMRsb	Chrom type in Myob Hypom DMRsb	Adjusted p-valuec		Chrom type in All Hyperm DMRsb	Chrom type in Myob Hyperm DMRsb	Adjusted p-valued
Prom/Enh, State 3	0.0480774	0.182	<0.0001		0.0203901	0.027	0.85
Quies, State 18	0.281436	0.121	0.0005		0.319681	0.172	0.0006
Repr, States 12-17	0.195467	0.052	0.0005		0.345745	0.11	<0.0001
Str EnhA, States 9 & 10	0.15345	0.226	0.06		0.0296099	0.041	0.84
Str EnhG, States 7 & 8	0.0350395	0.095	0.00204		0.0117731	0.048	0.0006
Str Prom, State 1	0.0143112	0.173	<0.0001		0.0191844	0.027	0.85
Txn-chrom, States 5 & 6	0.13313	0.069	0.0486		0.110461	0.441	<0.0001
Wk Enh, State 11	0.119735	0.061	0.08		0.0567376	0.041	0.84
Wk Prom, States 2 & 4	0.0193532	0.026	0.85		0.0864184	0.089	1.0
aThis table supplements Figure 1C and D. Abbreviations: Prom, promoter; Enh, enhancer; Quies, quiescent; Repr, repressive; Trans, transciption; Str, strong; Wk, weak; Myob, myoblasts; Hypom, hypomethylated, Hyperm, hypermethylated; DMRs, differentially methylated regions (absolute value of the percent methylation difference > 0.25)
bProportion of chromatin segments in a given chromatin state
cSignificance of the difference between data for column B and data for column C
dSignificance of the difference between data for column F and data for column G

## Sheet: Table S4, Genes by function
Table S4. Genes whose myoblast differential methylation fits proposed functional categories shown in Figure 7a
Proposed function of myoblast hypomethylation									Proposed function of myoblast hypermethylation
Genes upregulated from the promoter region by Myob-specific hypom of a usually meth promoterb	Length of Prom chrom at the promoter region for genes in Column A (kb)c		Genes upregulated from the promoter region by extension of a constitutive low methylated region (LMR)d	Length of Prom chrom at the promoter region for genes in Column D (kb)c		Genes upregulated by Myob-hypom at enhancers or super-enhancerse	Alternate promoter usage at Myob -hypom DMRsf		Movement of the RNA Pol ll complex at H3K36me3-rich chromatin by Myob hypermg	Suppression of cryptic intragenic promoters or nearby gene promoter by Myob hypermh	Downmodulation of transcription in Myob compared to higher levels in postnatal or fetal SkM by Myob hyperm	Alternate prom usage at Myob-hyperm DMRsf
ARPP21	0.9		ACTC1 (at CGI)	1.2		ACTC1 (super-enh)	ARPP21		CDH15	CDH15 (at CGI)k	MYH7	DOK7
ASB5	3.2		ACTN2 (at CGI)	0.9		ADAMTS5 (super-enh)	SYNPO2		CHRNA1	CRLF1 (at CGI)	TNNC2	IGF2
B3GALT2	5.4		ADAMTS5 (at CGI)	6.7		ASB5 (super-enh)	SYNPO2L		CRLF1	PITX2 (at CGI)	TNNT3	PITX2
CAV3	3.6		CDH15 (at CGI)	5.7		CAVIN4 (super-enh)			DMBT1	PITX2 (nearby lncRNA gene prom)	TPPP3	PTGDS
HSPB3	3.4		COX6A2 (at CGI)	0.8		CDH15			ELN	SIX2 (at CGI)	STAC3
JSRP1	4.7		DES (at CGI)	2.6		CHRNA1 (super-enh)			F13A1	STAC3 (at CGI)
KLHL41	2.8		DMBT1	0.4		DES			MYO18B	TNNC2 (at CGI)
MUSK	2.2		FNDC5k	2.7		DMBT1 (super-enh)			MYOD1	MYOD1 (at CGI of KCNC1)l
MYF5 (at CGI)i	2.2		GFRA1 (at CGI)	4.2		DOK7			NCAM1
MYH3	0.5		HEYL (at CGI)j	8		ELN			NGFR
MYH7	5		IP6K3	3		GFRA1			NPTX2
MYL11	3		MYF6 (at CGI)	1.7		HEYL (super-enh)			PITX2
MYO18B	2.8		PDLIM3 (at CGI)	4.3		HRC			RAMP1
MYOG	6.9		PTGDS (at CGI)	0.9		HSPB3 (super-enh)			RBFOX1
PITX2	6.0 & 4.8 (alt proms)		SFRP4 (at CGI)	1.1		IGF2			SHD
RAPSN	2.6		SHISA2 (at CGI)	4.3		IGFBP3 (super-enh)			SIX2
SGCA	8		SIX2 (at CGI)	5		LRRC17 (super-enh)			SMPX
SMYD1	2		SRPK3 (at CGI)	0.8		MRAS			ST8SIA2
STAC3	1.7		TMT1B (METTL7B)	1.7		MUSK			STAC3
STYXL2	3					MYBPH (super-enh)			STYXL2
SYNPO2	4.3					MYF6 (super-enh)			TNNC2
SYNPO2L	1.2					MYL1			TNNI1
TNNC2	1					MYL4			TPPP3
TNNT3	4.4					MYO18B (super-enh			XIRP1
TRIM55	2.4					MYOD1 (super-enh)
TRIM72j	3					MYPN
XIRP1	2.9					NGFR
						NPTX2
						PDLIM3 (super-enh)
						RAPSN
						RBFOX1 (super-enh)
						RBM24 (super-enh)
						SCN5A
						SIX2 (super-enh)
						SMPX
						SYNPO2
						TNNI1
						TNNT3
						TPPP3
aThis table lists Myob-specific genes that we associate with the proposed functional categories in Figure 7, as supported by data in Tables S1, S2, and S4 and by visual examination of the genetic, epigenetic, and transcription tracks in the UCSC Genome Browser. Among the 18 genes not included in this table were genes with Myob-hypom DMRs seen in myotubes, postnatal SkM, or fetal SkM and genes wit…
bMyob-specific hypom genes that had a Myob-hypom DMR (Table S2) or Myob-associated low methylated region (LMRs, Table 4) at the promoter region (TSS -2kb to +2kb); the promoter region was generally methylated in cell populations unrelated to myoblasts but was hypomethylated in myoblasts; had extended hypomethylation at a promoter CpG island or the promoter overlapped a CpG island
cLength of promoter chromatin (Roadmap Epigenomics Project States 1, 2, or 4 in the 18 state model) that overlaps the promoter region. Pink highlighting, myoblast hypomethylation at broad H3K4me3 promoters (>4 kb); alt proms, two alternative promoters that were used in myoblasts
dConstitutively unmethylated DNA was in the promoter region (TSS -2 to +2kb) and was elongated preferentially in myoblasts.
eThese genes had a Myob-hypom DMR (Table S2) or Myob-assoc. LMR (Tables S1 and S4 and Figure 2A) overlapping Enh chrom seen preferentially in myoblasts. Many of them also had generally higher methylation levels in the gene body than in many heterologous cell populations. Enh chrom, enhancer chromatin EnhG or EnhA or mixed Enh/Prom chrom (State 3 in the Roadmap Epigenomics 18-state mode but outsid…
fA Myob-hypom DMR or Myob-hyperm DMR overlapped one of several alternative promoters, which correlated with cell type/tissue-specific Prom chrom and transcription profiles
gThese are all the genes with Myob-hyperm DMRs that are intragenic and that overlapped Txn-chrom (enriched in H3K36me3)
hThese genes were associated with a CGI-overlapping Myob-hyperm DMR that was not at an annotated promoter region but displayed a negative association between DNA methylation and overlapping Prom chrom. Some genes from Column J may also be subject to cryptic/latent promoter suppression by DNA hypermethylation despite not overlapping Prom chrom in many non-myoblast cell populations or a CGI.
iColumn A: At the 0.4-kb CGI that is 35 bp dnstm of the MYF5 TSS, there was neglible methylation in Myob; high methylation in ESC, IMR90, foreskin fib,and HUVEC; low methylation in HMEC, PrEC, and ADS-adipocytes; and low methylation in most of more than 20 tissue types but moderate to high methylation in a small number of tissues (esophagus, kidney, colon, and stomach).
jColumn A: For WGBS and other epigenetic profiles of TRIM72 which overlaps the small PYDC1 coding gene at the CGI, see Ehrlich et al. 2024, PMID: 38390894
kColumn K: Evidence for a methylation-silenced intragenic cryptic promoter in CDH15 comes from reporter gene assays as well as bioinformatics (Ehrlich et al. 2024, PMID: 38390894)
lColumn K: A Myob-hyperm DMR is 13 kb upstream of the 3' end of MYOD1 and overlaps the CGI/promoter of KCNC1. This DMR likely helps to silence KCNC1 in myoblasts.

## Sheet: Table S5,Genes no hypom DMRs
Table S5. Myoblast-specific genes lacking myoblast hypomethylated DMRs: Low methylated regions (LMRs) seen preferentially in myoblasts
Genes with no hypom DMRa	Number of Myob-assoc. LMRsb	A Myob-assoc. LMR is in the promoter region (y or n)	Extension of a constitutively unmethylated promoter region specifically in Myobc	Coordinates (hg19) of Myob-assoc. or extended LMR	Gene coordinates (hg19) for Refseq select isoform	Coordinates (hg19) used for assessment of myoblast LMR (including upstream and downstream of the gene)	CGI is at TSS?	MyoD site in prom vicinity (-2kb to +2 kb)?	CTCF site in prom vicinity (-2kb to +2 kb)?	Myob-assoc. LMR overlaps enhancer (Enh) or promoter (Prom) chromatin	Myob-assoc. LMR overlaps a MyoD binding site ?	Myob-assoc. LMR overlaps a CTCF binding site?	Myob-assoc. LMR overlaps a SkM hypom DMR?				Hyperm DMR if present (Percent methylation difference)
ACTC1	1	n	y	chr15:35091111-35092641; chr15:35,091,120-35,092,620	chr15:35082431-35087750	chr15:35077111-35093070	n	y	n	Prom & Enh/Prom for 2 LMRs	y for 2 LMRs	n	y				0.35*
B3GALT2	1	y	0	chr1:193155208-193156955	chr1:193147860-193155743	chr1:193112382-193191221	n	y	n	Prom	y	n	n				none
CASQ2	1	n	0	chr1:116296535-116297667	chr1:116242642-116311335	chr1:116225469-116328509	n	n	n	Wk Enh (StrEnh in myotubes)	n	n	n				0.25
COX6A2	0	NA	y	chr16:31438863-31441954	chr16:31439052-31439681	chr16:31429917-31448816	y	y	n	NA	NA	NA	NA				none
DMBT1	1	y	y	chr10:124324911-124325697; chr10:124351727-124352847	chr10:124320270-124403252	chr10:124267552-124440053	n	n	n	Str Enh	n	y	n				0.35*
ELN	2	n	0	chr7:73423993-73425164; chr7:73452717-73453206	chr7:73442503-73484237	chr7:73423345-73494441	n	y	y	Str Enh, Wk Enh	y for both LMRs	n	y for both LMRs				0.35*
FNDC5	0	NA	y	chr1:33335623-33337560	chr1:33327869-33336513	chr1:33319617-33353920	y for one LMR	y for one LMR	y	NA	NA	NA	NA				none
IGF2	4	n	0	chr11:2114112-2114778; chr11:2130050-2131097; chr11:2126122-2127116; chr11:2130073-2131100	chr11:2150347-2160619	chr11:2086140-2224825	y	n	y	Prom, Str Enh, Quies, Wk Enh	y for one LMR	y for one LMR	y for one LMR				0.35*
MYL1	1	n	0	chr2:211189371-211189850	chr2:211154874-211179898	chr2:211133870-211202758	n	n	n	Str Enh	n	n	n				none
MYOG	1	y	0	chr1:203055208-203056404	chr1:203052257-203055140	chr1:203039279-203068118	n	y	y	Str Enh	y	n	y				0.25
PTGDS	3	y	y	chr9:139871340-139873291; chr9:139857676-139858163; chr9:139862786-139863943; chr9:139870053-139870548	chr9:139871956-139876194	chr9:139852880-139877848	n	y	n	Prom, Wk Enh, or Low-signal	y two LMRs	y for one LMR	y for 2 LMRs				0.35*
RAMP1	1	n	0	chr2:238804416-238805326	chr2:238768266-238820748	chr2:238749335-238877307	y	y	y	Str Enh	n	n	y				0.25
SFRP4	0	NA	y	chr7:37,954,505-37,957,012	chr7:37945534-37956419	chr7:37,940,888-37,959,349	y	y	y	Prom	NA	NA	NA
SHD	1	n	0	chr19:4296135-4297166d	chr19:4279263-4290719	chr19:4267792-4293589	y	y	y	Wk Enh	y	n	y				0.25
SHISA2	0	NA	y	chr13:26623378-26626970	chr13:26618735-26626154	chr13:26601242-26658907	y	y	y	NA	NA	NA	NA				0.25, 0.35
SMPX	3	n	0	chrX:21728725-21729782; chrX:21745771-21746885; chrX:21756566-21757145	chrX:21724096-21776234	chrX:21711061-21789269	n	y	y	Wk Enh, Str Enh, Wk Enh	y for one LMR	n	y for two LMRs				0.25
SRPK3	0	NA	y	chrX:153045865-153047995	chrX:153046496-153051185	chrX:153042936-153052663	y	n	y	NA	NA	NA	NA				none
ST8SIA2	2	n	0	chr15:92944300-92944664; chr15:92920365-92920903	chr15:92937111-93011958	chr15:92891937-93093174	y	y	y	Wk Enh, Prom	y for one LMR	y for one LMR	y for one LMR				0.35*
TNNC1	1	n	0	chr3:52481029-52481991	chr3:52485116-52488057	chr3:52478372-52490222	n	n	n	Adjacent to Str Enh	y	n	y				none
XIRP1	1	y	0	chr3:39,233,997-39,234,407	chr3:39224706-39234086	chr3:39182491-39276300	n	y	n	Prom	n	n	n				0.25
a Myob-specific genes that were not associated with a Myob-hypom DMR; abbreviations are as described in Table S2; NA, not applicable; y, yes; n, no
b Low methylated region (significantly lower methylation relative to the rest of the same genome; see Methods); Myob-assoc. LMRs were observed in myoblasts but in either none or only one or two of six cell cultures used for Myob DMR determination (HMEC, foreskin fib, IMR90, PrEC, H1 ESC, and ADS-adipocytes; see Methods); these are promoter regions which are substantially methylated in most sample…
c Extended LMRs are LMRs that were constitutively present but the region of low methylation was longer in myoblasts relative to the analogous LMR in the other six cell cultures used for DMR determination and in most normal samples as determined in the UCSC Genome Browser (e.g., Figures 3B, S6 and S7)
d The LMR associated with SHD is in the gene body of its upstream neighbor TMIGD2, a leukocyte-specific gene that is not expressed in most tissues or in myoblasts
																	31
